# Supplementary material for: Application of Whole Genome Sequencing and Pan-Family Multi-Locus Sequence Analysis to Characterize Relationships Within the Family Brucellaceae
Source: Front Microbiol. 2020 Jul 14;11:1329. doi: 10.3389/fmicb.2020.01329 (PMC7372191; doi:10.3389/fmicb.2020.01329)
Supplement: Supplementary file 5 [file Table_3.xlsx]

## Sheet: S3.1_Genomic ANI
Supplementary Table S3.1: Matrix of pairwise genomic ANI values	Brucella abortus NCTC10093T	Brucella canis NCTC10854T	Brucella ceti NCTC12891T	Brucella inopinata BO1T	Brucella melitensis NCTC10094T	Brucella microti CCM4915T	Brucella neotomae NCTC10084T	Brucella ovis NCTC10512T	Brucella papionis NCTC13660T	Brucella pinnipedialis NCTC12890T	Brucella suis NCTC10316T	Brucella vulpis DSM101715T	Daeguia caeni CCUG54520T	Falsochrobactrum ovis LMG27356T	Falsochrobactrum shanghaiense HN4T	Mycoplana dimorpha DSM7138T	Mycoplana ramosa DMS7292T	Ochrobactrum anthropi LMG3331T	Ochrobactrum ciceri DSM22292T	Ochrobactrum cytisi DSM19778T	Ochrobactrum daejeonensis JCM16234T	Ochrobactrum endophyticum DSM29930T	Ochrobactrum gallinifaecis DSM15295T	Ochrobactrum grignonense LMG18954T	Ochrobactrum haematophilum CIP109452T	Ochrobactrum intermedium LMG3301T	Ochrobactrum lupini DSM16930T	Ochrobactrum oryzae DSM17471T	Ochrobactrum pecoris CCUG60088T	Ochrobactrum pituitosum DSM22207T	Ochrobactrum pseudintermedium DSM17490T	Ochrobactrum pseudogrignonense CIP109451T	Ochrobactrum quorumnocens LMG30544T	Ochrobactrum rhizosphaerae DSM19824T	Ochrobactrum thiophenivorans DSM7216T	Ochrobactrum tritici LMG18957T	Paenochrobactrum gallinarii CCUG57736T	Paenochrobactrum glaciei JCM15115T	Paenochrobactrum pullorum LMG28095T	Pseudochrobactrum asaccharolyticum CCUG46016T	Pseudochrobactrum kiredjianiae DSM19762T	Pseudochrobactrum lubricantis CCUG56963T	Pseudochrobactrum saccharolyticum CCUG33852T
Brucella abortus NCTC10093T
Brucella canis NCTC10854T	99.669
Brucella ceti NCTC12891T	99.6677	99.7271
Brucella inopinata BO1T	97.7347	97.7916	97.8123
Brucella melitensis NCTC10094T	99.7152	99.6743	99.683	97.7421
Brucella microti CCM4915T	99.7434	99.8094	99.8094	97.8371	99.7503
Brucella neotomae NCTC10084T	99.6811	99.7521	99.7484	97.8147	99.6921	99.8251
Brucella ovis NCTC10512T	99.5839	99.6414	99.6456	97.7519	99.5996	99.7167	99.6706
Brucella papionis NCTC13660T	99.6673	99.7264	99.7289	97.7862	99.6701	99.8017	99.7427	99.6368
Brucella pinnipedialis NCTC12890T	99.7459	99.8011	99.8625	97.8219	99.7519	99.8681	99.818	99.7138	99.795
Brucella suis NCTC10316T	99.6952	99.9055	99.7534	97.7965	99.6992	99.8283	99.7695	99.6532	99.7496	99.8182
Brucella vulpis DSM101715T	97.6974	97.7515	97.7523	97.5114	97.7095	97.8036	97.7756	97.6688	97.7557	97.8141	97.7789
Daeguia caeni CCUG54520T	79.4086	79.3922	79.3727	79.478	79.3537	79.4321	79.3919	79.4107	79.3923	79.3898	79.402	79.5015
Falsochrobactrum ovis LMG27356T	76.7557	76.7317	76.7314	76.6517	76.7864	76.8073	76.768	76.6988	76.7817	76.7552	76.765	76.761	76.5002
Falsochrobactrum shanghaiense HN4T	80.2352	80.3229	80.2484	80.2668	80.3076	80.3821	80.2872	80.2948	80.3407	80.3678	80.3353	80.3443	78.651	77.8942
Mycoplana dimorpha DSM7138T	75.5727	75.5816	75.6031	75.5867	75.5722	75.6166	75.5892	75.5851	75.598	75.6235	75.6141	75.6438	75.2667	74.1566	75.4256
Mycoplana ramosa DMS7292T	75.4361	75.4919	75.4367	75.4317	75.4496	75.494	75.4595	75.4619	75.4845	75.4833	75.4739	75.4778	75.2645	74.2437	75.2383	84.7621
Ochrobactrum anthropi LMG3331T	82.2693	82.2685	82.2423	82.2734	82.2233	82.2517	82.2575	82.1538	82.319	82.344	82.2402	82.2227	78.5641	76.4	80.5066	75.199	75.4491
Ochrobactrum ciceri DSM22292T	82.6671	82.7194	82.724	82.7722	82.6492	82.7708	82.7147	82.658	82.6995	82.6877	82.6781	82.6673	78.8431	76.4765	79.8187	75.6009	75.6377	87.582
Ochrobactrum cytisi DSM19778T	82.1196	82.1427	82.1699	81.9443	82.1027	82.2133	82.1363	81.9408	82.0351	82.1081	82.1367	81.8909	78.1298	76.1715	79.061	75.0741	75.0678	95.2466	87.4358
Ochrobactrum daejeonensis JCM16234T	82.5273	82.5268	82.4535	82.3828	82.4839	82.6059	82.5112	82.4673	82.5401	82.5313	82.53	82.5103	79.0124	76.3248	79.954	75.64	75.6348	83.0879	83.7861	82.7026
Ochrobactrum endophyticum DSM29930T	77.413	77.447	77.4278	77.4539	77.4025	77.494	77.461	77.4016	77.4381	77.4609	77.4625	77.449	76.6526	74.8388	76.9713	76.4151	76.0904	76.5975	77.2532	76.3429	77.404
Ochrobactrum gallinifaecis DSM15295T	78.4912	78.5691	78.543	78.5937	78.5858	78.5939	78.6361	78.598	78.6208	78.6298	78.5789	78.643	77.7454	77.1183	78.7047	74.3862	74.4126	78.6551	78.3439	78.1791	78.1916	75.4568
Ochrobactrum grignonense LMG18954T	79.8271	79.7357	79.7762	79.7484	79.7641	79.8224	79.7324	79.771	79.8314	79.7089	79.7244	79.7937	77.9119	76.734	79.1593	74.6713	74.729	81.9621	80.4613	81.4562	79.5285	75.7907	81.5418
Ochrobactrum haematophilum CIP109452T	81.5257	81.4836	81.407	81.5	81.4714	81.4814	81.4883	81.5668	81.5315	81.464	81.4903	81.4746	78.8823	76.4234	79.6833	75.2863	75.3532	82.2361	82.1273	81.6752	81.596	76.6912	78.4704	79.8923
Ochrobactrum intermedium LMG3301T	82.7733	82.8073	82.798	82.8761	82.8264	82.8963	82.8009	82.8604	82.8507	82.7662	82.7897	82.8108	78.8151	76.4219	79.7706	75.6603	75.6297	87.5878	98.482	87.3725	83.6616	77.2276	78.2593	80.5022	82.103
Ochrobactrum lupini DSM16930T	82.0509	82.1009	82.1392	82.0946	82.1397	82.0977	82.103	82.0222	82.1399	82.2234	82.0832	82.1978	78.3625	76.3882	80.058	75.147	75.182	97.9107	87.6838	95.0966	82.872	76.5419	78.4619	81.6366	82.0358	87.5563
Ochrobactrum oryzae DSM17471T	82.6807	82.6005	82.6638	82.7087	82.6573	82.7211	82.6155	82.7071	82.6768	82.7192	82.6236	82.6964	78.59	76.4106	79.7281	75.2696	75.3492	89.2153	87.1391	88.6805	83.3619	76.861	78.2214	80.6044	82.2875	87.0266	89.0543
Ochrobactrum pecoris CCUG60088T	82.0995	82.1591	82.1128	82.0853	82.0915	82.2231	82.0837	82.1756	82.1867	82.1689	82.1642	82.1489	78.3554	76.414	79.5194	75.1214	75.2747	89.1042	86.7657	88.2823	82.883	76.5252	78.4789	80.7932	82.5997	86.7023	88.8497	88.3544
Ochrobactrum pituitosum DSM22207T	79.4323	79.4572	79.3758	79.4337	79.3901	79.4884	79.3856	79.4295	79.453	79.5672	79.4511	79.4195	77.8868	76.8016	79.2185	74.6313	74.7261	81.6263	80.1673	80.8469	79.3654	75.6847	81.9241	92.5606	80.3026	80.2458	81.297	80.3165	80.7213
Ochrobactrum pseudintermedium DSM17490T	82.7499	82.7556	82.7496	82.9237	82.7186	82.8545	82.8367	82.806	82.7922	82.8327	82.7814	82.8308	79.2735	76.636	79.9703	75.5754	75.5484	86.9534	90.7136	86.5844	84.143	77.2142	78.3894	80.2877	82.0625	90.621	86.8847	86.8468	86.4228	80.0034
Ochrobactrum pseudogrignonense CIP109451T	79.0714	79.0909	79.0639	79.2247	79.0048	79.1581	79.1116	79.0828	79.1509	79.1606	79.0704	79.2158	77.7023	76.6423	78.7809	74.5954	74.6669	80.3453	79.9063	79.9143	79.0721	75.6928	82.2162	84.8048	79.9391	79.875	80.1822	79.947	80.1235	85.4258	79.6975
Ochrobactrum quorumnocens LMG30544T	78.964	78.9853	79.02	78.935	78.9637	79.0339	78.9484	78.9694	79.0245	78.9417	78.9639	78.9296	77.4647	76.6348	78.7517	74.486	74.514	79.6354	79.3471	79.4809	78.7524	75.564	80.6744	87.1613	79.2231	79.4369	79.6139	79.4256	79.6369	88.2669	79.3308	83.8849
Ochrobactrum rhizosphaerae DSM19824T	79.0034	79.0019	78.9737	78.963	78.9523	79.0162	79.0012	79.0366	79.0542	79.022	79.0067	79.1715	77.5777	76.741	78.8145	74.5634	74.6789	79.8494	79.3121	79.2329	78.7223	75.4413	81.0644	86.014	79.7093	79.2012	79.4851	79.2465	79.6403	87.0238	79.0834	83.1764	87.6879
Ochrobactrum thiophenivorans DSM7216T	78.9815	78.936	78.9601	78.9511	79.0187	79.0725	78.9813	78.9622	79.0377	79.0613	78.9731	79.0411	77.5273	76.904	78.8926	74.5151	74.5175	79.2252	78.9306	78.9355	78.5169	75.4787	81.7605	82.6393	79.0459	78.9124	79.1458	79.0991	79.2692	82.7456	78.9577	83.2273	82.4546	82.1957
Ochrobactrum tritici LMG18957T	82.3207	82.2552	82.2787	82.3205	82.2509	82.31	82.2084	82.2722	82.3518	82.2287	82.243	82.3345	78.4937	76.2773	79.4874	75.2314	75.1915	91.3497	87.7949	90.7159	83.4215	76.5841	78.3366	81.055	82.5965	87.7353	91.1948	90.3862	89.2213	80.849	87.1059	80.3994	79.5924	79.4426	79.1481
Paenochrobactrum gallinarii CCUG57736T	76.1144	76.1784	76.075	76.0582	76.0664	76.1187	76.1832	76.122	76.1128	76.122	76.1673	76.1196	76.1668	75.8496	75.9948	74.3235	74.2857	75.9071	75.8769	75.764	75.7425	74.8924	76.3132	76.3941	75.9102	75.8638	75.8176	75.8245	75.8648	75.9859	75.9895	75.9694	75.8268	75.9693	76.3356	75.896
Paenochrobactrum glaciei JCM15115T	76.0131	76.0186	75.9831	75.9446	76.0149	76.0285	76.0469	76.0698	75.9997	76.034	76.0369	76.0263	76.0302	75.6999	75.8559	74.2393	74.2303	75.8003	75.7946	75.6072	75.7015	75.0018	76.3135	75.9994	75.8675	75.7561	75.7179	75.7169	75.7102	75.9574	75.8279	75.9867	75.7541	75.8416	76.167	75.6675	92.2742
Paenochrobactrum pullorum LMG28095T	75.8751	75.9034	75.8239	75.8699	75.8662	75.8548	75.872	75.8651	75.8971	75.865	75.9064	75.9786	75.9697	75.7476	75.8862	74.2584	74.2463	75.5737	75.5362	75.4247	75.5367	74.7733	76.1358	75.772	75.653	75.521	75.5915	75.6227	75.5402	75.7732	75.6557	75.7149	75.6835	75.6604	76.0148	75.4937	86.5029	86.3369
Pseudochrobactrum asaccharolyticum CCUG46016T	75.6673	75.65	75.6612	75.6371	75.6817	75.6935	75.6872	75.6595	75.6743	75.6849	75.6515	75.7364	75.776	75.256	75.9623	74.2364	74.3213	75.8313	75.5268	75.5202	75.5955	74.9571	76.2018	76.703	75.8012	75.4894	75.7147	75.7153	75.6952	75.965	75.6617	76.0059	75.7828	75.7216	75.8913	75.6269	77.4739	77.3257	76.9997
Pseudochrobactrum kiredjianiae DSM19762T	75.7563	75.6935	75.7341	75.7501	75.7146	75.701	75.7286	75.7238	75.7039	75.7116	75.7128	75.7857	75.6472	75.3831	75.5808	74.247	74.1917	75.7584	75.5113	75.5021	75.5754	74.7247	76.0634	75.9361	75.6947	75.4164	75.5666	75.5534	75.6739	76.026	75.5118	75.9549	75.7473	75.7702	76.0063	75.6095	77.0063	76.8652	76.762	89.9426
Pseudochrobactrum lubricantis CCUG56963T	76.0917	76.0414	76.0377	76.0196	76.0396	76.0834	76.0956	76.09	76.0995	76.0972	76.0643	76.147	76.2331	75.45	76.0388	74.3328	74.4341	76.4111	75.8513	75.679	75.9649	75.1766	76.8119	76.8698	76.7265	75.8271	75.961	76.1043	75.9795	76.4413	75.9288	76.5867	75.9889	76.4321	76.1268	75.8874	77.3867	77.1269	76.8811	86.5673	85.8388
Pseudochrobactrum saccharolyticum CCUG33852T	76.1433	76.1054	76.0872	76.1189	76.105	76.1422	76.1624	76.1611	76.1799	76.134	76.137	76.1473	76.0861	75.3597	75.9458	74.3378	74.3988	76.0232	75.8889	75.7436	75.8404	75.0603	76.2373	75.974	76.0251	75.8306	75.9007	75.8998	75.8471	76.0382	75.8495	75.9816	75.8136	75.8629	76.0289	75.9143	77.4484	77.3337	76.8624	86.7076	85.9886	97.0593	***

## Sheet: S3.2_Concatenated MLSA
Supplementary Table S3.2: Matrix of pairwise percentage nucleotide identify for concatenated MLSA sequence	Brucella abortus NCTC10093T	Brucella canis NCTC10854T	Brucella ceti NCTC12891T	Brucella inopinata BO1T	Brucella melitensis NCTC10094T	Brucella microti CCM4915T	Brucella neotomae NCTC10084T	Brucella ovis NCTC10512T	Brucella papionis NCTC13660T	Brucella pinnipedialis NCTC12890T	Brucella suis NCTC10316T	Brucella vulpis DSM101715T	Daeguia caeni CCUG54520T	Falsochrobactrum ovis LMG27356T	Falsochrobactrum shanghaiense HN4T	Mycoplana dimorpha DSM7138T	Mycoplana ramosa DMS7292T	Ochrobactrum anthropi LMG3331T	Ochrobactrum ciceri DSM22292T	Ochrobactrum cytisi DSM19778T	Ochrobactrum daejeonensis JCM16234T	Ochrobactrum endophyticum DSM29930T	Ochrobactrum gallinifaecis DSM15295T	Ochrobactrum grignonense LMG18954T	Ochrobactrum haematophilum CIP109452T	Ochrobactrum intermedium LMG3301T	Ochrobactrum lupini DSM16930T	Ochrobactrum oryzae DSM17471T	Ochrobactrum pecoris CCUG60088T	Ochrobactrum pituitosum DSM22207T	Ochrobactrum pseudintermedium DSM17490T	Ochrobactrum pseudogrignonense CIP109451T	Ochrobactrum quorumnocens LMG30544T	Ochrobactrum rhizosphaerae DSM19824T	Ochrobactrum thiophenivorans DSM7216T	Ochrobactrum tritici LMG18957T	Paenochrobactrum gallinarii CCUG57736T	Paenochrobactrum glaciei JCM15115T	Paenochrobactrum pullorum LMG28095T	Pseudochrobactrum asaccharolyticum CCUG46016T	Pseudochrobactrum kiredjianiae DSM19762T	Pseudochrobactrum lubricantis CCUG56963T	Pseudochrobactrum saccharolyticum CCUG33852T
Brucella abortus NCTC10093T	***
Brucella canis NCTC10854T	99.8	***
Brucella ceti NCTC12891T	99.8	99.8	***
Brucella inopinata BO1T	98.1	98.2	98.1	***
Brucella melitensis NCTC10094T	99.8	99.7	99.7	98	***
Brucella microti CCM4915T	99.9	99.9	99.9	98.2	99.8	***
Brucella neotomae NCTC10084T	99.7	99.8	99.8	98.1	99.6	99.9	***
Brucella ovis NCTC10512T	99.7	99.8	99.8	98.1	99.6	99.9	99.7	***
Brucella papionis NCTC13660T	99.7	99.7	99.7	98	99.6	99.8	99.7	99.7	***
Brucella pinnipedialis NCTC12890T	99.9	99.9	99.9	98.2	99.7	100	99.8	99.8	99.8	***
Brucella suis NCTC10316T	99.8	99.9	99.8	98.2	99.7	99.9	99.8	99.8	99.7	99.9	***
Brucella vulpis DSM101715T	98.6	98.6	98.6	98.4	98.5	98.7	98.6	98.6	98.5	98.7	98.6	***
Daeguia caeni CCUG54520T	85.9	86	85.9	86.1	85.8	86	85.9	86	85.9	86	86	86.1	***
Falsochrobactrum ovis LMG27356T	80	80.1	80	80.3	79.9	80.1	80	80	79.9	80.1	80	80	80.3	***
Falsochrobactrum shanghaiense HN4T	83.9	84	83.9	83.8	83.9	84	83.9	83.9	83.9	84	84	84.1	82.3	79.4	***
Mycoplana dimorpha DSM7138T	77.5	77.5	77.5	77.5	77.4	77.6	77.5	77.6	77.5	77.6	77.6	77.8	78.5	71.9	77.8	***
Mycoplana ramosa DMS7292T	77.8	77.8	77.8	77.6	77.7	77.9	77.8	77.9	77.7	77.9	77.8	77.9	78.3	71.8	78.2	93.5	***
Ochrobactrum anthropi LMG3331T	88.3	88.3	88.3	88.4	88.2	88.4	88.3	88.3	88.3	88.4	88.3	88.6	85.9	80.1	84.6	78	78.1	***
Ochrobactrum ciceri DSM22292T	87.9	87.9	87.9	88.2	87.8	88	87.9	87.9	87.8	88	87.9	88.4	85.7	80	84.5	78.9	78.7	92.4	***
Ochrobactrum cytisi DSM19778T	88.2	88.3	88.3	88.3	88.1	88.4	88.3	88.2	88.2	88.3	88.3	88.6	85.8	80.2	84.3	77.8	77.9	98.7	92.3	***
Ochrobactrum daejeonensis JCM16234T	87.9	88	88	87.9	87.9	88.1	88	87.9	87.9	88	88	88.1	85.6	79.2	84.1	78.1	78.3	89.2	88.9	89	***
Ochrobactrum endophyticum DSM29930T	82.2	82.3	82.3	82.3	82.2	82.4	82.3	82.4	82.3	82.3	82.3	82.6	81.3	76.2	81	80.8	81.2	82.1	82.7	81.8	82.7	***
Ochrobactrum gallinifaecis DSM15295T	83.9	84	84	84.4	84	84.1	84	83.9	83.9	84	84	84.1	82.8	80.3	81.2	73.8	73.7	84.3	83.1	84.1	83	78.2	***
Ochrobactrum grignonense LMG18954T	87	87	86.9	86.9	86.8	87	86.9	86.9	86.9	87	87	86.9	85.5	80.6	82.6	76.3	76.1	89.3	87.2	89.2	87.2	80.5	87.1	***
Ochrobactrum haematophilum CIP109452T	87.5	87.5	87.5	87.6	87.4	87.6	87.5	87.5	87.4	87.5	87.5	87.6	86.8	80.6	84.3	77.8	77.9	89.1	88.4	89	89.3	82.5	84.1	87.6	***
Ochrobactrum intermedium LMG3301T	88	88	88	88.3	87.9	88.1	88	88	88	88.1	88	88.4	85.7	80.1	84.8	79.2	79.1	92.4	98.1	92.3	88.9	83	82.9	87.2	88.9	***
Ochrobactrum lupini DSM16930T	88.4	88.4	88.4	88.4	88.3	88.5	88.4	88.4	88.3	88.5	88.4	88.6	85.9	80.1	84.7	78	78.1	99.7	92.4	98.8	89.3	82.1	84.2	89.3	89.1	92.5	***
Ochrobactrum oryzae DSM17471T	88.2	88.2	88.2	88.3	88.1	88.3	88.2	88.2	88.2	88.3	88.2	88.6	85.8	80.5	84.4	77.6	77.8	92.6	91.7	92.6	89	81.7	83.8	87.6	88.2	91.6	92.7	***
Ochrobactrum pecoris CCUG60088T	87.8	87.8	87.8	87.7	87.7	87.9	87.8	87.8	87.7	87.9	87.8	87.8	85.9	80	83.9	77.8	78	92.4	90.3	92.1	88.8	81.7	84.5	88	89.6	90.6	92.6	91.3	***
Ochrobactrum pituitosum DSM22207T	85.6	85.7	85.6	85.7	85.5	85.7	85.7	85.6	85.5	85.7	85.7	85.9	84.9	81.2	82.3	75.9	75.9	87.7	86	87.7	86.5	80.3	87.1	92.8	87.1	86.2	87.8	87	87.4	***
Ochrobactrum pseudintermedium DSM17490T	87.9	87.9	87.9	88	87.8	88	87.9	87.8	87.8	87.9	87.9	88.4	85.9	80.3	84.2	78.7	78.5	91.7	94.4	91.6	88.9	82.6	83.4	87.3	88.7	94.2	91.7	90.9	90.5	86.5	***
Ochrobactrum pseudogrignonense CIP109451T	85.9	86	86	86.3	85.9	86.1	86	85.9	85.9	86	86	86.2	85.7	81.4	82.5	75.8	76.3	88	86.2	88	86.1	79.8	87.5	90.9	87.5	86.1	87.8	86.9	86.9	90.8	86.6	***
Ochrobactrum quorumnocens LMG30544T	85.7	85.8	85.7	85.9	85.6	85.8	85.7	85.7	85.7	85.8	85.8	85.9	84.8	80.9	82.4	75.7	75.9	87.4	85.7	87.3	85.6	80.2	87	92.2	86.6	85.8	87.4	86	87.3	91.6	85.8	90.7	***
Ochrobactrum rhizosphaerae DSM19824T	85.4	85.5	85.4	85.6	85.3	85.5	85.4	85.4	85.4	85.5	85.5	85.7	84.2	81.6	82.7	75.2	75	87.1	85.9	87.1	85.4	79.7	86.7	90.2	86	85.9	87.1	86.6	86.9	91.2	85.7	89.8	90.5	***
Ochrobactrum thiophenivorans DSM7216T	84.9	85	84.9	84.9	84.8	85	84.9	84.9	84.8	85	85	85.1	84.5	80.7	82.3	75.4	75.2	86.5	85.2	86.5	85.2	79.1	87.1	89.4	86.8	85.3	86.5	86	85.8	90.4	85.9	90.9	89.8	89.2	***
Ochrobactrum tritici LMG18957T	88.6	88.6	88.6	88.6	88.5	88.7	88.6	88.6	88.5	88.7	88.6	88.9	86	80.4	84.8	78.2	78.2	94.7	93	94.9	89.6	82	84.4	88.5	89.6	92.9	94.9	93.8	92.2	87.1	92.2	87.5	86.8	87.2	86.6	***
Paenochrobactrum gallinarii CCUG57736T	76.7	76.8	76.7	77	76.7	76.8	76.8	76.7	76.8	76.8	76.8	76.9	78.9	78.3	75.3	71	70.8	77.4	76.4	77.5	76.1	74.4	77.7	78	77	76.6	77.4	77.1	77.3	78.1	77.2	78.4	78	78.3	78.4	77.2	***
Paenochrobactrum glaciei JCM15115T	76.7	76.8	76.7	77	76.7	76.8	76.8	76.7	76.8	76.8	76.8	76.8	79.4	78.7	75.7	71	70.8	77.8	76.6	77.8	76.8	74.3	78.3	77.9	77.5	76.7	77.8	77	77.4	78.3	77.6	78.5	78.6	78.5	78.4	77.6	95.6	***
Paenochrobactrum pullorum LMG28095T	76.7	76.8	76.7	77.2	76.7	76.8	76.8	76.7	76.8	76.8	76.8	76.8	78.5	77.4	75.1	70.2	70.4	77	76.5	76.8	76.1	74.5	78	77.5	77	76.3	76.8	76.9	77.2	77.9	77	77.7	77.6	78.4	78.2	77.1	90.8	90.4	***
Pseudochrobactrum asaccharolyticum CCUG46016T	78.6	78.6	78.6	78.8	78.5	78.7	78.6	78.7	78.6	78.7	78.6	78.5	80.1	77.7	76.8	72.5	73	78.9	78.5	78.8	77.9	76.1	78.9	79.7	79.6	78.7	78.9	78.4	78.4	79.5	78.5	78.9	78.8	78.5	79.1	79.3	79.2	79.4	80	***
Pseudochrobactrum kiredjianiae DSM19762T	78	78.1	78	78.4	78	78.1	78	78.1	78	78.1	78.1	78.1	79	77.5	75.8	71.3	71.8	78.4	77.5	78.3	77.3	75.4	78.3	79	78.5	77.5	78.4	78	77.9	78.9	77.6	78.5	78.6	78.5	78.7	78.4	79.3	79.5	80.5	92.1	***
Pseudochrobactrum lubricantis CCUG56963T	78.5	78.5	78.5	78.8	78.4	78.6	78.5	78.5	78.4	78.5	78.5	78.5	79.6	77.6	76.6	72.9	73.2	78.8	78.1	78.8	78.1	76.5	78.9	79.8	79.8	78.3	78.8	78.3	78.4	80.2	78.1	79.6	79.3	78.6	79.4	79	79.3	79.5	80.1	94.3	92.3	***
Pseudochrobactrum saccharolyticum CCUG33852T	78.3	78.3	78.3	78.6	78.2	78.4	78.3	78.4	78.2	78.4	78.3	78.4	79.6	78	76.9	73	73.2	78.9	78.3	78.7	78.2	76.8	78.7	79.1	79.8	78.6	78.9	78.4	78.5	79.9	78.1	79.1	79	78.7	79.1	79	79.4	79.6	79.9	94.1	92.1	97.5	***

## Sheet: S3.3_gpd
Supplementary Table S3.3: Matrix of pairwise percentage nucleotide identify for gpd sequence	Brucella abortus NCTC10093T	Brucella canis NCTC10854T	Brucella ceti NCTC12891T	Brucella inopinata BO1T	Brucella melitensis NCTC10094T	Brucella microti CCM4915T	Brucella neotomae NCTC10084T	Brucella ovis NCTC10512T	Brucella papionis NCTC13660T	Brucella pinnipedialis NCTC12890T	Brucella suis NCTC10316T	Brucella vulpis DSM101715T	Daeguia caeni CCUG54520T	Falsochrobactrum ovis LMG27356T	Falsochrobactrum shanghaiense HN4T	Mycoplana dimorpha DSM7138T	Mycoplana ramosa DMS7292T	Ochrobactrum anthropi LMG3331T	Ochrobactrum ciceri DSM22292T	Ochrobactrum cytisi DSM19778T	Ochrobactrum daejeonensis JCM16234T	Ochrobactrum endophyticum DSM29930T	Ochrobactrum gallinifaecis DSM15295T	Ochrobactrum grignonense LMG18954T	Ochrobactrum haematophilum CIP109452T	Ochrobactrum intermedium LMG3301T	Ochrobactrum lupini DSM16930T	Ochrobactrum oryzae DSM17471T	Ochrobactrum pecoris CCUG60088T	Ochrobactrum pituitosum DSM22207T	Ochrobactrum pseudintermedium DSM17490T	Ochrobactrum pseudogrignonense CIP109451T	Ochrobactrum quorumnocens LMG30544T	Ochrobactrum rhizosphaerae DSM19824T	Ochrobactrum thiophenivorans DSM7216T	Ochrobactrum tritici LMG18957T	Paenochrobactrum gallinarii CCUG57736T	Paenochrobactrum glaciei JCM15115T	Paenochrobactrum pullorum LMG28095T	Pseudochrobactrum asaccharolyticum CCUG46016T	Pseudochrobactrum kiredjianiae DSM19762T	Pseudochrobactrum lubricantis CCUG56963T	Pseudochrobactrum saccharolyticum CCUG33852T
Brucella abortus NCTC10093T	***
Brucella canis NCTC10854T	99.8	***
Brucella ceti NCTC12891T	99.8	100	***
Brucella inopinata BO1T	99.3	99.5	99.5	***
Brucella melitensis NCTC10094T	99.7	99.5	99.5	99	***
Brucella microti CCM4915T	99.8	100	100	99.5	99.5	***
Brucella neotomae NCTC10084T	99.8	100	100	99.5	99.5	100	***
Brucella ovis NCTC10512T	99.8	100	100	99.5	99.5	100	100	***
Brucella papionis NCTC13660T	99.5	99.7	99.7	99.2	99.2	99.7	99.7	99.7	***
Brucella pinnipedialis NCTC12890T	99.8	100	100	99.5	99.5	100	100	100	99.7	***
Brucella suis NCTC10316T	99.8	100	100	99.5	99.5	100	100	100	99.7	100	***
Brucella vulpis DSM101715T	98.8	99	99	99.5	98.5	99	99	99	98.6	99	99	***
Daeguia caeni CCUG54520T	88.1	88.3	88.3	88.5	87.8	88.3	88.3	88.3	88.1	88.3	88.3	88.6	***
Falsochrobactrum ovis LMG27356T	83.7	83.9	83.9	84.4	83.7	83.9	83.9	83.9	83.5	83.9	83.9	84.2	83.2	***
Falsochrobactrum shanghaiense HN4T	78.3	78.4	78.4	78.6	77.9	78.4	78.4	78.4	78.3	78.4	78.4	78.9	76.2	74.9	***
Mycoplana dimorpha DSM7138T	76.6	76.7	76.7	76.9	76.2	76.7	76.7	76.7	76.6	76.7	76.7	76.9	76.4	71.5	78.9	***
Mycoplana ramosa DMS7292T	76.6	76.7	76.7	76.9	76.2	76.7	76.7	76.7	76.6	76.7	76.7	76.9	76.4	71.5	78.9	100	***
Ochrobactrum anthropi LMG3331T	90.3	90.5	90.5	90.3	90	90.5	90.5	90.5	90.3	90.5	90.5	90.2	87.9	84.9	80	77.6	77.6	***
Ochrobactrum ciceri DSM22292T	90.2	90.3	90.3	90.8	89.8	90.3	90.3	90.3	90.2	90.3	90.3	90.7	87.8	84.7	80	77.8	77.8	93.2	***
Ochrobactrum cytisi DSM19778T	90.2	90.3	90.3	90.2	89.8	90.3	90.3	90.3	90.2	90.3	90.3	90	88.1	84.7	79.6	77.4	77.4	99	93.7	***
Ochrobactrum daejeonensis JCM16234T	89.3	89.5	89.5	89.6	89	89.5	89.5	89.5	89.1	89.5	89.5	89.5	85.4	84.6	79.8	78.9	78.9	90.7	90.3	90.7	***
Ochrobactrum endophyticum DSM29930T	78.8	78.9	78.9	78.8	78.4	78.9	78.9	78.9	78.9	78.9	78.9	78.9	79.5	75.6	77.6	79.8	79.8	79.1	79.3	79.1	80	***
Ochrobactrum gallinifaecis DSM15295T	87.6	87.8	87.8	87.8	87.3	87.8	87.8	87.8	87.8	87.8	87.8	87.9	85.1	85.2	77.8	73.9	73.9	88.5	86.4	88.1	85.7	77.6	***
Ochrobactrum grignonense LMG18954T	89.6	89.8	89.8	89.5	89.3	89.8	89.8	89.8	89.5	89.8	89.8	89.6	86.6	84.9	77.2	75.7	75.7	90	87.4	90	87.6	77.8	92	***
Ochrobactrum haematophilum CIP109452T	88.5	88.6	88.6	88.8	88.1	88.6	88.6	88.6	88.3	88.6	88.6	89	87.8	84.7	79.1	77.6	77.6	89.1	88.5	89.5	90.5	80.3	87.1	90	***
Ochrobactrum intermedium LMG3301T	90.3	90.5	90.5	90.7	90	90.5	90.5	90.5	90.3	90.5	90.5	90.5	87.8	85.2	80.3	78.3	78.3	93.9	98.3	94.4	90.8	80	86.9	88.5	89.1	***
Ochrobactrum lupini DSM16930T	90.3	90.5	90.5	90.3	90	90.5	90.5	90.5	90.3	90.5	90.5	90.2	87.9	84.6	80	77.8	77.8	99.7	93.2	99	90.7	79.1	88.6	89.8	89.1	93.9	***
Ochrobactrum oryzae DSM17471T	89.8	90	90	90.2	89.5	90	90	90	89.8	90	90	90.3	88.5	85.6	79.5	76.4	76.4	93.4	93.4	93.7	89	78.4	88.1	88.3	88.5	93.7	93.4	***
Ochrobactrum pecoris CCUG60088T	91	91.2	91.2	90.7	90.7	91.2	91.2	91.2	91	91.2	91.2	90.5	88.1	85.2	78.9	77.9	77.9	94.1	93.2	93.9	88.8	79.6	88.8	89.5	89.5	94.4	94.4	93.9	***
Ochrobactrum pituitosum DSM22207T	88.8	89	89	88.8	88.5	89	89	89	88.6	89	89	88.6	87.1	84.4	77.2	76.1	76.1	90.2	87.8	89.8	88.3	77.8	91.9	96.8	89.5	89.1	90.2	88.5	89.6	***
Ochrobactrum pseudintermedium DSM17490T	88.8	89	89	89.5	88.5	89	89	89	88.8	89	89	89.3	86.9	85.6	80	77.8	77.8	92.7	95.9	92.9	90.7	79.8	87.3	86.8	88.8	95.9	92.7	93.7	93	87.3	***
Ochrobactrum pseudogrignonense CIP109451T	89	89.1	89.1	89.5	88.6	89.1	89.1	89.1	88.8	89.1	89.1	89.3	86.9	86.6	78.1	76.4	76.4	90.7	89.3	90.3	88.6	78.3	91.9	95.4	89.5	89.6	90.5	89.8	90.5	94.7	89.3	***
Ochrobactrum quorumnocens LMG30544T	88.5	88.6	88.6	88.3	88.1	88.6	88.6	88.6	88.3	88.6	88.6	88.1	85.4	85.1	77.6	75.7	75.7	89.6	87.4	89.3	87.3	78.1	92	95.2	88.1	88.5	89.5	87.9	89.3	94.7	86.6	95.1	***
Ochrobactrum rhizosphaerae DSM19824T	87.9	88.1	88.1	88.3	87.6	88.1	88.1	88.1	87.8	88.1	88.1	88.5	85.4	85.7	77.2	74.7	74.7	89.5	87.9	89.1	86.6	77.1	92	93.9	87.9	89	89.3	88.5	89.3	93.5	87.4	93.4	94.6	***
Ochrobactrum thiophenivorans DSM7216T	86.2	86.4	86.4	86.8	85.9	86.4	86.4	86.4	86.1	86.4	86.4	86.9	84.6	83.9	77.4	74.9	74.9	88.8	86.6	88.5	85.7	77.1	91.3	93.2	87.3	87.6	89	87.4	87.4	93	86.2	92.9	93	92.5	***
Ochrobactrum tritici LMG18957T	91.2	91.3	91.3	91.9	90.8	91.3	91.3	91.3	91.2	91.3	91.3	92	89.3	85.9	81.3	77.8	77.8	94.9	96.3	95.2	91.2	79.6	88.1	89.3	90	96.3	94.9	95.8	94.7	89.5	95.6	91	89.1	90.2	87.8	***
Paenochrobactrum gallinarii CCUG57736T	79.1	79.3	79.3	79.1	78.8	79.3	79.3	79.3	79.3	79.3	79.3	79.3	80.1	81.3	70.6	69.6	69.6	78.6	77.9	78.9	76.6	73.2	80	81	79.1	78.4	78.6	79.1	78.4	80	79.1	80.5	80.5	81.2	79.3	79.1	***
Paenochrobactrum glaciei JCM15115T	79.5	79.6	79.6	79.5	79.1	79.6	79.6	79.6	79.6	79.6	79.6	79.6	81.2	81.5	70.5	69.8	69.8	78.8	78.3	79.3	77.4	73.2	80.1	81.2	79.5	78.8	78.9	79.8	78.8	80.3	79.6	80.5	80.5	81	79.5	79.5	97.8	***
Paenochrobactrum pullorum LMG28095T	79.6	79.8	79.8	79.3	79.3	79.8	79.8	79.8	79.8	79.8	79.8	79.5	78.9	80.3	70.6	70.1	70.1	78.9	78.1	78.8	76.2	73.5	81.5	80.6	79.5	77.9	78.9	78.1	78.6	80	78.4	80.6	80.5	82.2	80	78.8	94.1	92.9	***
Pseudochrobactrum asaccharolyticum CCUG46016T	83.9	84	84	83.7	83.5	84	84	84	83.9	84	84	83.9	83.9	82.5	75	72.2	72.2	84.2	82.3	84.2	81.7	76.4	84.7	86.2	85.6	83.2	84.4	82.9	82.9	85.9	82.3	85.6	84.7	84.9	85.1	83.5	83.7	83.7	83.7	***
Pseudochrobactrum kiredjianiae DSM19762T	82.5	82.7	82.7	82.3	82.2	82.7	82.7	82.7	82.5	82.7	82.7	82.5	82.2	81.5	73.5	70.1	70.1	83	81.2	83	80.6	74.9	83.4	85.4	83.4	81.5	83.2	81.7	81	84.7	80.8	84.6	84.2	85.4	84	82.3	83	83	84	93.7	***
Pseudochrobactrum lubricantis CCUG56963T	83.5	83.7	83.7	83.4	83.2	83.7	83.7	83.7	83.4	83.7	83.7	83.5	82.5	82	74.5	71.3	71.3	83.4	81.7	83.5	81.5	75.7	84.6	85.2	85.1	82.3	83.5	82.2	81.8	85.4	82	85.7	84.6	85.6	84.9	82.9	83.5	83.7	83.9	95.2	93.5	***
Pseudochrobactrum saccharolyticum CCUG33852T	83	83.2	83.2	82.9	82.7	83.2	83.2	83.2	82.9	83.2	83.2	83	82.5	82.2	74.7	71.1	71.1	83.2	81.5	83.4	81.2	75.9	84	84.7	84.4	82.2	83.4	82	81.7	84.9	81.8	85.2	84	85.4	84.4	82.7	83.7	83.9	84	95.1	93.2	99	***

## Sheet: S3.4_dnaK
Supplementary Table S3.4: Matrix of pairwise percentage nucleotide identify for dnaK sequence	Brucella abortus NCTC10093T	Brucella canis NCTC10854T	Brucella ceti NCTC12891T	Brucella inopinata BO1T	Brucella melitensis NCTC10094T	Brucella microti CCM4915T	Brucella neotomae NCTC10084T	Brucella ovis NCTC10512T	Brucella papionis NCTC13660T	Brucella pinnipedialis NCTC12890T	Brucella suis NCTC10316T	Brucella vulpis DSM101715T	Daeguia caeni CCUG54520T	Falsochrobactrum ovis LMG27356T	Falsochrobactrum shanghaiense HN4T	Mycoplana dimorpha DSM7138T	Mycoplana ramosa DMS7292T	Ochrobactrum anthropi LMG3331T	Ochrobactrum ciceri DSM22292T	Ochrobactrum cytisi DSM19778T	Ochrobactrum daejeonensis JCM16234T	Ochrobactrum endophyticum DSM29930T	Ochrobactrum gallinifaecis DSM15295T	Ochrobactrum grignonense LMG18954T	Ochrobactrum haematophilum CIP109452T	Ochrobactrum intermedium LMG3301T	Ochrobactrum lupini DSM16930T	Ochrobactrum oryzae DSM17471T	Ochrobactrum pecoris CCUG60088T	Ochrobactrum pituitosum DSM22207T	Ochrobactrum pseudintermedium DSM17490T	Ochrobactrum pseudogrignonense CIP109451T	Ochrobactrum quorumnocens LMG30544T	Ochrobactrum rhizosphaerae DSM19824T	Ochrobactrum thiophenivorans DSM7216T	Ochrobactrum tritici LMG18957T	Paenochrobactrum gallinarii CCUG57736T	Paenochrobactrum glaciei JCM15115T	Paenochrobactrum pullorum LMG28095T	Pseudochrobactrum asaccharolyticum CCUG46016T	Pseudochrobactrum kiredjianiae DSM19762T	Pseudochrobactrum lubricantis CCUG56963T	Pseudochrobactrum saccharolyticum CCUG33852T
Brucella abortus NCTC10093T	***
Brucella canis NCTC10854T	99.8	***
Brucella ceti NCTC12891T	99.8	99.6	***
Brucella inopinata BO1T	97.7	97.9	97.4	***
Brucella melitensis NCTC10094T	100	99.8	99.8	97.7	***
Brucella microti CCM4915T	100	99.8	99.8	97.7	100	***
Brucella neotomae NCTC10084T	100	99.8	99.8	97.7	100	100	***
Brucella ovis NCTC10512T	100	99.8	99.8	97.7	100	100	100	***
Brucella papionis NCTC13660T	99.8	99.6	99.6	97.4	99.8	99.8	99.8	99.8	***
Brucella pinnipedialis NCTC12890T	100	99.8	99.8	97.7	100	100	100	100	99.8	***
Brucella suis NCTC10316T	99.8	100	99.6	97.9	99.8	99.8	99.8	99.8	99.6	99.8	***
Brucella vulpis DSM101715T	98.9	98.7	98.7	97.9	98.9	98.9	98.9	98.9	98.7	98.9	98.7	***
Daeguia caeni CCUG54520T	88.9	88.7	88.7	89.6	88.9	88.9	88.9	88.9	88.7	88.9	88.7	89.4	***
Falsochrobactrum ovis LMG27356T	85.1	84.9	84.9	85.1	85.1	85.1	85.1	85.1	84.9	85.1	84.9	85.5	85.5	***
Falsochrobactrum shanghaiense HN4T	92.6	92.3	92.3	91.9	92.6	92.6	92.6	92.6	92.3	92.6	92.3	93.2	86.6	84.5	***
Mycoplana dimorpha DSM7138T	82.3	82.1	82.1	82.1	82.3	82.3	82.3	82.3	82.1	82.3	82.1	82.6	82.3	76.2	81.1	***
Mycoplana ramosa DMS7292T	83	82.8	82.8	82.1	83	83	83	83	82.8	83	82.8	82.8	82.6	75.7	81.7	91.3	***
Ochrobactrum anthropi LMG3331T	91.9	91.7	91.7	91.9	91.9	91.9	91.9	91.9	91.7	91.9	91.7	92.8	88.1	83.4	91.7	81.5	81.9	***
Ochrobactrum ciceri DSM22292T	90.6	90.4	90.4	90.6	90.6	90.6	90.6	90.6	90.4	90.6	90.4	91.5	90.4	83.4	90.9	81.9	82.8	95.1	***
Ochrobactrum cytisi DSM19778T	91.3	91.1	91.1	91.3	91.3	91.3	91.3	91.3	91.1	91.3	91.1	92.1	87.7	83	91.3	81.5	81.7	99.1	94.7	***
Ochrobactrum daejeonensis JCM16234T	93.4	93.2	93.2	92.3	93.4	93.4	93.4	93.4	93.2	93.4	93.2	93.6	88.7	83.8	92.1	82.6	83.2	92.1	93	91.7	***
Ochrobactrum endophyticum DSM29930T	87	86.8	86.8	85.7	87	87	87	87	86.8	87	86.8	86.8	84.5	78.5	85.7	86.8	88.3	86.6	86.4	86.2	86.6	***
Ochrobactrum gallinifaecis DSM15295T	88.5	88.7	88.3	88.5	88.5	88.5	88.5	88.5	88.3	88.5	88.7	88.9	86.4	85.5	87.2	80.6	80.4	86.4	86.4	86.2	86	81.7	***
Ochrobactrum grignonense LMG18954T	88.3	88.5	88.1	89.6	88.3	88.3	88.3	88.3	88.1	88.3	88.5	89.1	87	86.4	87.9	78.9	78.5	87.9	87	87	87	82.8	89.6	***
Ochrobactrum haematophilum CIP109452T	90.6	90.4	90.4	90.4	90.6	90.6	90.6	90.6	90.4	90.6	90.4	91.3	89.1	85.5	90.6	80.4	81.7	91.1	90.6	91.1	91.7	85.1	84.5	87.4	***
Ochrobactrum intermedium LMG3301T	91.1	90.9	90.9	91.5	91.1	91.1	91.1	91.1	90.9	91.1	90.9	91.7	90.4	83.2	91.3	82.8	82.8	95.7	98.5	95.3	92.8	87	86	87	91.5	***
Ochrobactrum lupini DSM16930T	91.9	91.7	91.7	91.9	91.9	91.9	91.9	91.9	91.7	91.9	91.7	92.8	88.1	83.4	91.7	81.5	81.9	100	95.1	99.1	92.1	86.6	86.4	87.9	91.1	95.7	***
Ochrobactrum oryzae DSM17471T	92.3	92.1	92.1	92.3	92.3	92.3	92.3	92.3	92.1	92.3	92.1	93.2	89.4	83.4	92.3	82.1	83.2	97	96.6	96.6	93.2	86.6	86.4	87.9	90.9	96.8	97	***
Ochrobactrum pecoris CCUG60088T	91.9	91.7	91.7	91.5	91.9	91.9	91.9	91.9	91.7	91.9	91.7	92.3	88.1	83	91.3	81.3	81.7	95.5	94.7	95.1	91.9	85.1	86	86.8	89.4	94.9	95.5	96.8	***
Ochrobactrum pituitosum DSM22207T	88.1	88.3	87.9	88.9	88.1	88.1	88.1	88.1	87.9	88.1	88.3	88.9	86.6	86	87.7	78.5	78.5	88.1	86.8	87.2	86.8	82.1	90	98.9	86.8	86.4	88.1	87.7	86.6	***
Ochrobactrum pseudintermedium DSM17490T	90.6	90.4	90.4	90.4	90.6	90.6	90.6	90.6	90.4	90.6	90.4	91.3	90.2	83.4	90.4	81.1	82.8	93	95.7	92.6	91.9	85.3	84.5	86.2	91.9	95.5	93	93.8	93.4	86	***
Ochrobactrum pseudogrignonense CIP109451T	90	90.2	89.8	91.1	90	90	90	90	89.8	90	90.2	91.1	88.7	85.7	89.4	81.3	80.9	89.1	88.3	88.7	88.1	84.3	91.3	91.7	89.1	88.3	89.1	89.8	88.5	91.3	87.2	***
Ochrobactrum quorumnocens LMG30544T	87.7	87.9	87.4	88.9	87.7	87.7	87.7	87.7	87.4	87.7	87.9	88.5	87.2	86.2	88.1	78.9	78.9	87.2	86.6	86.4	86	82.6	89.8	97	86.4	86.4	87.2	87.2	86.8	96	85.1	91.1	***
Ochrobactrum rhizosphaerae DSM19824T	88.7	88.9	88.5	89.1	88.7	88.7	88.7	88.7	88.5	88.7	88.9	89.1	86.4	86.8	88.9	79.8	78.9	87	86.4	86.8	86.8	82.6	91.5	94.5	86	86.6	87	87.4	86.8	94.7	85.3	92.3	93.2	***
Ochrobactrum thiophenivorans DSM7216T	88.5	88.7	88.3	88.5	88.5	88.5	88.5	88.5	88.3	88.5	88.7	88.9	86.4	86.2	88.3	79.8	79.1	86.6	86.8	86.2	87.2	82.3	92.1	93.6	86.2	86.4	86.6	87.2	86.2	94.3	85.7	92.8	92.1	96.2	***
Ochrobactrum tritici LMG18957T	92.6	92.3	92.3	92.1	92.6	92.6	92.6	92.6	92.3	92.6	92.3	93.4	89.6	83.6	92.3	83	83.2	96.6	96	96.4	92.1	87.4	87.2	87.4	90.6	96.2	96.6	97.4	96	87.2	93.8	89.6	86.6	87.4	87.7	***
Paenochrobactrum gallinarii CCUG57736T	81.5	81.7	81.3	82.6	81.5	81.5	81.5	81.5	81.3	81.5	81.7	82.1	83	82.8	80.9	74.7	75.7	81.9	81.5	82.1	81.1	79.4	82.3	82.3	80.6	80.9	81.9	81.9	80.4	82.6	81.7	83	83.2	84	83.4	81.1	***
Paenochrobactrum glaciei JCM15115T	81.5	81.7	81.3	82.3	81.5	81.5	81.5	81.5	81.3	81.5	81.7	82.1	82.6	83	80.6	74.3	75.3	81.5	81.1	81.7	81.1	79.1	81.7	82.1	80.4	80.4	81.5	81.5	80.4	82.3	81.5	82.3	83	83.4	82.8	80.6	98.5	***
Paenochrobactrum pullorum LMG28095T	83.2	83.4	83	84.3	83.2	83.2	83.2	83.2	83	83.2	83.4	83.8	83.4	82.6	82.8	75.3	75.7	82.3	81.9	82.6	82.6	78.9	83.2	83	80.6	81.9	82.3	83.2	81.3	83.2	81.9	84.3	83.6	84.5	84.3	82.1	93.8	93.2	***
Pseudochrobactrum asaccharolyticum CCUG46016T	80	79.8	79.8	80.4	80	80	80	80	79.8	80	79.8	80.6	83	84	81.1	74.9	76.4	81.5	82.8	81.5	80.9	79.1	83	84.5	82.1	82.3	81.5	81.3	80	84.5	82.6	82.3	84.3	83.2	82.6	82.1	81.9	81.7	82.8	***
Pseudochrobactrum kiredjianiae DSM19762T	80.6	80.9	80.4	81.5	80.6	80.6	80.6	80.6	80.4	80.6	80.9	81.3	82.1	81.7	80.2	75.1	75.5	81.1	81.1	80.9	80.6	79.4	82.3	83.2	80.4	81.1	81.1	81.1	80	83.2	81.9	80.6	82.8	82.6	81.5	80.2	84	83.8	84.7	92.3	***
Pseudochrobactrum lubricantis CCUG56963T	80.6	80.4	80.4	81.1	80.6	80.6	80.6	80.6	80.4	80.6	80.4	81.3	83	83.8	81.9	76	76.8	81.7	82.1	81.7	81.1	79.8	82.6	84	82.6	82.6	81.7	81.9	80.9	84	81.7	81.9	83.8	83	82.6	82.3	82.8	82.6	84.3	97	91.9	***
Pseudochrobactrum saccharolyticum CCUG33852T	80.4	80.2	80.2	80.9	80.4	80.4	80.4	80.4	80.2	80.4	80.2	81.1	82.8	83.6	82.1	75.7	76.6	81.5	81.9	81.5	80.9	79.6	82.8	84.3	82.3	82.3	81.5	81.7	80.6	84.3	81.5	82.1	84	83.2	82.8	82.1	82.6	82.3	84	96.8	91.9	99.8	***

## Sheet: S3.5_trpE
Supplementary Table S3.5: Matrix of pairwise percentage nucleotide identify for trpE sequence	Brucella abortus NCTC10093T	Brucella canis NCTC10854T	Brucella ceti NCTC12891T	Brucella inopinata BO1T	Brucella melitensis NCTC10094T	Brucella microti CCM4915T	Brucella neotomae NCTC10084T	Brucella ovis NCTC10512T	Brucella papionis NCTC13660T	Brucella pinnipedialis NCTC12890T	Brucella suis NCTC10316T	Brucella vulpis DSM101715T	Daeguia caeni CCUG54520T	Falsochrobactrum ovis LMG27356T	Falsochrobactrum shanghaiense HN4T	Mycoplana dimorpha DSM7138T	Mycoplana ramosa DMS7292T	Ochrobactrum anthropi LMG3331T	Ochrobactrum ciceri DSM22292T	Ochrobactrum cytisi DSM19778T	Ochrobactrum daejeonensis JCM16234T	Ochrobactrum endophyticum DSM29930T	Ochrobactrum gallinifaecis DSM15295T	Ochrobactrum grignonense LMG18954T	Ochrobactrum haematophilum CIP109452T	Ochrobactrum intermedium LMG3301T	Ochrobactrum lupini DSM16930T	Ochrobactrum oryzae DSM17471T	Ochrobactrum pecoris CCUG60088T	Ochrobactrum pituitosum DSM22207T	Ochrobactrum pseudintermedium DSM17490T	Ochrobactrum pseudogrignonense CIP109451T	Ochrobactrum quorumnocens LMG30544T	Ochrobactrum rhizosphaerae DSM19824T	Ochrobactrum thiophenivorans DSM7216T	Ochrobactrum tritici LMG18957T	Paenochrobactrum gallinarii CCUG57736T	Paenochrobactrum glaciei JCM15115T	Paenochrobactrum pullorum LMG28095T	Pseudochrobactrum asaccharolyticum CCUG46016T	Pseudochrobactrum kiredjianiae DSM19762T	Pseudochrobactrum lubricantis CCUG56963T	Pseudochrobactrum saccharolyticum CCUG33852T
Brucella abortus NCTC10093T	***
Brucella canis NCTC10854T	99.6	***
Brucella ceti NCTC12891T	99.8	99.8	***
Brucella inopinata BO1T	96.9	97.3	97.1	***
Brucella melitensis NCTC10094T	99.4	99.8	99.6	97.1	***
Brucella microti CCM4915T	99.6	100	99.8	97.3	99.8	***
Brucella neotomae NCTC10084T	99.4	99.8	99.6	97.1	99.6	99.8	***
Brucella ovis NCTC10512T	99.6	100	99.8	97.3	99.8	100	99.8	***
Brucella papionis NCTC13660T	99.6	100	99.8	97.3	99.8	100	99.8	100	***
Brucella pinnipedialis NCTC12890T	99.8	99.8	100	97.1	99.6	99.8	99.6	99.8	99.8	***
Brucella suis NCTC10316T	99.6	100	99.8	97.3	99.8	100	99.8	100	100	99.8	***
Brucella vulpis DSM101715T	98.1	98.6	98.4	97.5	98.4	98.6	98.4	98.6	98.6	98.4	98.6	***
Daeguia caeni CCUG54520T	83.1	83.3	83.1	83.7	83.1	83.3	83.1	83.3	83.3	83.1	83.3	83.3	***
Falsochrobactrum ovis LMG27356T	75.5	75.9	75.7	75.9	75.7	75.9	75.7	75.9	75.9	75.7	75.9	75.5	75.7	***
Falsochrobactrum shanghaiense HN4T	78.8	79.2	79	79.2	79.2	79.2	79	79.2	79.2	79	79.2	78.8	80.5	75.5	***
Mycoplana dimorpha DSM7138T	73.9	74.1	73.9	74.5	74.1	74.1	73.9	74.1	74.1	73.9	74.1	74.3	76.6	68.1	74.9	***
Mycoplana ramosa DMS7292T	73.5	73.9	73.7	74.1	73.9	73.9	73.7	73.9	73.9	73.7	73.9	73.5	74.3	68.9	74.3	88.3	***
Ochrobactrum anthropi LMG3331T	83.3	83.7	83.5	84	83.5	83.7	83.5	83.7	83.7	83.5	83.7	84.2	81.5	75.5	79.2	73.3	74.9	***
Ochrobactrum ciceri DSM22292T	82.5	82.7	82.5	82.5	82.7	82.7	82.5	82.7	82.7	82.5	82.7	83.1	82.1	74.7	80.2	76	75.2	87.9	***
Ochrobactrum cytisi DSM19778T	83.7	84.2	84	84.4	84	84.2	84	84.2	84.2	84	84.2	84.6	81.9	75.9	79.6	73.5	74.9	97.5	87.9	***
Ochrobactrum daejeonensis JCM16234T	85.8	86.2	86	85.8	86.2	86.2	86	86.2	86.2	86	86.2	85.8	82.9	73.5	79.4	74.5	75.4	85.6	85.6	85.4	***
Ochrobactrum endophyticum DSM29930T	75.9	76.3	76.1	77.6	76.3	76.3	76.1	76.3	76.3	76.1	76.3	77	78	73.3	75.3	77.8	76.6	77	77.4	77	79.2	***
Ochrobactrum gallinifaecis DSM15295T	80.7	81.1	80.9	81.5	81.3	81.1	80.9	81.1	81.1	80.9	81.1	81.1	80	75.5	77.6	71.8	70.4	81.3	78.6	81.3	81.1	72	***
Ochrobactrum grignonense LMG18954T	84.8	84.8	84.6	84.4	84.8	84.8	84.6	84.8	84.8	84.6	84.8	84.4	83.3	76.1	80.2	73.5	73.3	87.7	85.4	88.3	85.8	76.3	84.2	***
Ochrobactrum haematophilum CIP109452T	84.6	84.8	84.6	85	84.8	84.8	84.6	84.8	84.8	84.6	84.8	84.4	84.4	76.7	81.3	73.9	74.1	85.6	84.4	85	88.5	78.8	82.7	85.8	***
Ochrobactrum intermedium LMG3301T	82.7	82.9	82.7	82.3	82.9	82.9	82.7	82.9	82.9	82.7	82.9	82.9	82.1	74.3	80.5	76	75.6	87	97.3	87.4	85.4	76.7	78.4	85	85	***
Ochrobactrum lupini DSM16930T	83.7	84.2	84	84	84	84.2	84	84.2	84.2	84	84.2	84.2	81.7	75.5	79.8	73.3	74.7	98.4	87.9	98.4	86	77	80.5	88.1	86	87.9	***
Ochrobactrum oryzae DSM17471T	84.4	84.8	84.6	84.4	84.8	84.8	84.6	84.8	84.8	84.6	84.8	84.8	81.7	75.5	81.7	74.1	74.5	89.5	87.9	90.1	87.2	77	80.7	87	84.8	87.2	90.3	***
Ochrobactrum pecoris CCUG60088T	84.8	85.2	85	84.4	85.2	85.2	85	85.2	85.2	85	85.2	85	82.3	74.9	81.3	73.9	74.3	90.7	87.9	90.9	87.9	75.9	82.5	88.1	87.2	87.7	91.2	89.7	***
Ochrobactrum pituitosum DSM22207T	80.7	81.1	80.9	81.3	81.1	81.1	80.9	81.1	81.1	80.9	81.1	81.9	81.7	76.1	79.4	74.3	72.9	84.4	83.7	85.2	85.2	76.3	83.5	88.3	84.8	83.3	84.8	85.4	85.4	***
Ochrobactrum pseudintermedium DSM17490T	84	84.2	84	83.7	84.2	84.2	84	84.2	84.2	84	84.2	84.8	82.3	74.5	81.5	75.8	75.2	88.5	91.4	88.3	86.8	76.3	81.9	87	86.2	90.7	88.5	87.9	89.5	86.2	***
Ochrobactrum pseudogrignonense CIP109451T	82.3	82.7	82.5	83.3	82.7	82.7	82.5	82.7	82.7	82.5	82.7	83.1	83.3	75.3	79.2	73.3	73.7	86.8	83.5	86.6	85.2	75.9	84	88.9	86.2	83.1	86	83.5	85.6	87	86	***
Ochrobactrum quorumnocens LMG30544T	83.5	84	83.7	84.6	84	84	83.7	84	84	83.7	84	84.4	82.5	75.5	80.9	73.1	73.5	85.8	82.9	86.2	84.4	75.3	84.2	90.1	84.8	82.9	85.8	82.9	86	87.7	85.2	90.1	***
Ochrobactrum rhizosphaerae DSM19824T	80.2	80.7	80.5	80.5	80.7	80.7	80.5	80.7	80.7	80.5	80.7	80.7	79.4	76.3	80.5	72.7	72.3	85	85	85.6	82.9	74.5	81.7	85.8	82.9	84.6	85.2	85.4	85.2	86.4	84.8	84.8	84.8	***
Ochrobactrum thiophenivorans DSM7216T	81.7	82.1	81.9	81.7	81.9	82.1	81.9	82.1	82.1	81.9	82.1	81.3	81.9	76.1	81.1	73.1	73.1	83.3	82.3	83.3	84.2	74.5	82.1	84.6	84.8	82.7	83.3	82.7	83.7	85.6	85.6	86.4	86.2	81.9	***
Ochrobactrum tritici LMG18957T	84.8	85.2	85	84.4	85	85.2	85	85.2	85.2	85	85.2	84.6	82.3	75.3	80.7	74.3	74.7	91.8	89.1	92.8	86.4	76.1	80.5	86.6	85.6	89.1	93	93	91.6	84.8	88.9	84.6	84.2	86.2	84.2	***
Paenochrobactrum gallinarii CCUG57736T	69.3	69.5	69.3	68.5	69.5	69.5	69.5	69.5	69.5	69.3	69.5	69.1	71	70.4	69.1	66.3	64.4	68.3	68.3	68.5	67.7	68.1	72.2	71	68.3	68.7	68.3	68.5	70.4	70.8	70.6	69.8	68.5	68.7	70.2	68.1	***
Paenochrobactrum glaciei JCM15115T	68.7	68.9	68.7	68.1	68.7	68.9	68.9	68.9	68.9	68.7	68.9	68.5	70.8	70	68.9	66.3	64	68.5	68.1	68.3	67.5	67.9	72.4	69.5	69.8	68.5	68.5	67.9	69.8	69.1	70	69.3	68.3	68.9	70.8	68.3	94.4	***
Paenochrobactrum pullorum LMG28095T	67.5	67.7	67.5	67.5	67.5	67.7	67.7	67.7	67.7	67.5	67.7	67.7	70.6	67.3	66.9	65.8	62.7	67.9	67.9	67.5	66.5	67.7	71	69.1	68.5	67.9	67.1	68.7	69.8	69.3	69.3	66.7	67.3	68.7	70.6	68.5	88.7	88.9	***
Pseudochrobactrum asaccharolyticum CCUG46016T	72.4	72.4	72.2	71.6	72.2	72.4	72.4	72.4	72.4	72.2	72.4	71.4	73.3	72.2	71.8	69.2	69.4	71.4	70.8	70.6	71	69.8	69.3	70.6	72.6	71.8	71.4	71.8	71.6	70.2	70.8	70	71	71.4	71.8	72.6	71	72.4	72.2	***
Pseudochrobactrum kiredjianiae DSM19762T	70.4	70.4	70.2	70.4	70.6	70.4	70.2	70.4	70.4	70.2	70.4	69.8	70.2	71.8	69.5	65.4	66.3	70.2	69.3	69.5	69.5	68.5	68.5	68.9	70.2	69.3	69.8	70.6	70.2	68.3	69.1	68.5	68.9	67.1	70.8	70.8	70.2	70.4	72	88.5	***
Pseudochrobactrum lubricantis CCUG56963T	72.4	72.4	72.2	72.6	72.4	72.4	72.2	72.4	72.4	72.2	72.4	71.8	73	72.6	69.8	69.8	69.8	72	70.6	71.2	72.8	71.2	69.1	71.6	73	71	71.6	72	72.6	72.2	69.1	70.6	71.4	69.8	71.6	72	70.4	71.4	71.6	90.7	89.7	***
Pseudochrobactrum saccharolyticum CCUG33852T	72.6	72.6	72.4	73	72.6	72.6	72.4	72.6	72.6	72.4	72.6	72	72.8	72.8	69.5	70	69.6	72	70.6	71.2	72.8	72.4	69.8	71.2	74.1	71.4	71.6	71.8	72.2	72	68.9	70.6	72	70.2	71.4	72.2	71.6	72.2	71.4	91.8	90.5	97.1	***

## Sheet: S3.6_csdB
Supplementary Table S3.6: Matrix of pairwise percentage nucleotide identify for csdB sequence	Brucella abortus NCTC10093T	Brucella canis NCTC10854T	Brucella ceti NCTC12891T	Brucella inopinata BO1T	Brucella melitensis NCTC10094T	Brucella microti CCM4915T	Brucella neotomae NCTC10084T	Brucella ovis NCTC10512T	Brucella papionis NCTC13660T	Brucella pinnipedialis NCTC12890T	Brucella suis NCTC10316T	Brucella vulpis DSM101715T	Daeguia caeni CCUG54520T	Falsochrobactrum ovis LMG27356T	Falsochrobactrum shanghaiense HN4T	Mycoplana dimorpha DSM7138T	Mycoplana ramosa DMS7292T	Ochrobactrum anthropi LMG3331T	Ochrobactrum ciceri DSM22292T	Ochrobactrum cytisi DSM19778T	Ochrobactrum daejeonensis JCM16234T	Ochrobactrum endophyticum DSM29930T	Ochrobactrum gallinifaecis DSM15295T	Ochrobactrum grignonense LMG18954T	Ochrobactrum haematophilum CIP109452T	Ochrobactrum intermedium LMG3301T	Ochrobactrum lupini DSM16930T	Ochrobactrum oryzae DSM17471T	Ochrobactrum pecoris CCUG60088T	Ochrobactrum pituitosum DSM22207T	Ochrobactrum pseudintermedium DSM17490T	Ochrobactrum pseudogrignonense CIP109451T	Ochrobactrum quorumnocens LMG30544T	Ochrobactrum rhizosphaerae DSM19824T	Ochrobactrum thiophenivorans DSM7216T	Ochrobactrum tritici LMG18957T	Paenochrobactrum gallinarii CCUG57736T	Paenochrobactrum glaciei JCM15115T	Paenochrobactrum pullorum LMG28095T	Pseudochrobactrum asaccharolyticum CCUG46016T	Pseudochrobactrum kiredjianiae DSM19762T	Pseudochrobactrum lubricantis CCUG56963T	Pseudochrobactrum saccharolyticum CCUG33852T
Brucella abortus NCTC10093T	***
Brucella canis NCTC10854T	99.6	***
Brucella ceti NCTC12891T	99.8	99.8	***
Brucella inopinata BO1T	97.5	97.5	97.7	***
Brucella melitensis NCTC10094T	100	99.6	99.8	97.5	***
Brucella microti CCM4915T	99.8	99.8	100	97.7	99.8	***
Brucella neotomae NCTC10084T	99.4	99.4	99.6	97.3	99.4	99.6	***
Brucella ovis NCTC10512T	99.6	99.6	99.8	97.5	99.6	99.8	99.4	***
Brucella papionis NCTC13660T	99.6	99.6	99.8	97.5	99.6	99.8	99.4	99.6	***
Brucella pinnipedialis NCTC12890T	99.8	99.8	100	97.7	99.8	100	99.6	99.8	99.8	***
Brucella suis NCTC10316T	99.8	99.8	100	97.7	99.8	100	99.6	99.8	99.8	100	***
Brucella vulpis DSM101715T	98.2	98.2	98.4	98.2	98.2	98.4	97.9	98.2	98.2	98.4	98.4	***
Daeguia caeni CCUG54520T	84.6	84.6	84.8	84.2	84.6	84.8	84.4	84.6	84.6	84.8	84.8	84	***
Falsochrobactrum ovis LMG27356T	78.4	78.6	78.6	78.2	78.4	78.6	78.2	78.4	78.4	78.6	78.6	77.8	79.7	***
Falsochrobactrum shanghaiense HN4T	81.1	81.1	81.3	80.1	81.1	81.3	80.9	81.1	81.1	81.3	81.3	80.9	83.6	78.9	***
Mycoplana dimorpha DSM7138T	74.9	74.9	75.2	74.9	74.9	75.2	74.7	74.9	74.9	75.2	75.2	75.6	74.1	72.9	76	***
Mycoplana ramosa DMS7292T	74.9	74.9	75.2	74.5	74.9	75.2	74.7	74.9	74.9	75.2	75.2	75.6	75.8	73.5	77.4	91.8	***
Ochrobactrum anthropi LMG3331T	83.4	83.4	83.6	83.6	83.4	83.6	83.2	83.4	83.4	83.6	83.6	83.6	84.4	78.9	82.3	77.2	75.2	***
Ochrobactrum ciceri DSM22292T	81.9	81.9	82.1	83	81.9	82.1	81.7	81.9	81.9	82.1	82.1	82.3	81.5	78.4	81.3	78.6	77	89.3	***
Ochrobactrum cytisi DSM19778T	83.4	83.4	83.6	83.6	83.4	83.6	83.2	83.4	83.4	83.6	83.6	83.6	84.4	79.1	82.1	76.6	74.7	98.8	88.7	***
Ochrobactrum daejeonensis JCM16234T	82.5	82.5	82.8	83	82.5	82.8	82.8	82.5	82.5	82.8	82.8	82.8	85.8	77.6	82.8	76.6	75.4	85.8	83.6	85.8	***
Ochrobactrum endophyticum DSM29930T	82.1	82.3	82.3	82.1	82.1	82.3	82.3	82.1	82.1	82.3	82.3	82.8	81.7	77.4	82.3	79.9	80.5	82.5	83	82.1	83.2	***
Ochrobactrum gallinifaecis DSM15295T	80.9	80.9	81.1	81.9	80.9	81.1	80.7	80.9	80.9	81.1	81.1	80.7	82.1	78.9	80.3	71.9	72.1	81.9	80.5	81.7	81.1	79.7	***
Ochrobactrum grignonense LMG18954T	82.8	82.8	83	82.8	82.8	83	82.5	82.8	82.8	83	83	82.5	85.6	78.6	82.1	75.6	75.8	87.3	84.2	86.4	85.2	83	84.4	***
Ochrobactrum haematophilum CIP109452T	85	85	85.2	84.2	85	85.2	84.8	85	85	85.2	85.2	84.4	86.2	79.3	84.2	77.6	76.2	86	84.8	86.2	88.7	83.8	82.8	84.4	***
Ochrobactrum intermedium LMG3301T	82.5	82.5	82.8	83.6	82.5	82.8	82.3	82.5	82.5	82.8	82.8	83	81.9	78.6	81.3	79.1	77.8	89.9	96.7	89.1	84.2	83.8	80.1	85	85	***
Ochrobactrum lupini DSM16930T	83.4	83.4	83.6	83.6	83.4	83.6	83.2	83.4	83.4	83.6	83.6	83.6	84.4	78.9	82.3	77.2	75.2	100	89.3	98.8	85.8	82.5	81.9	87.3	86	89.9	***
Ochrobactrum oryzae DSM17471T	85	85	85.2	84.8	85	85.2	84.8	85	85	85.2	85.2	85	84.6	77.8	81.9	77.8	76.2	89.7	88.3	89.1	86.9	83	81.3	86.7	87.3	88.5	89.7	***
Ochrobactrum pecoris CCUG60088T	83	83.2	83.2	83.4	83	83.2	82.8	83	83	83.2	83.2	82.5	84.2	78.2	82.3	77.2	76.4	87.5	83.2	86.7	87.3	83.8	80.9	84.2	90.1	84.2	87.5	85.4	***
Ochrobactrum pituitosum DSM22207T	82.3	82.3	82.5	82.3	82.3	82.5	82.1	82.3	82.3	82.5	82.5	82.8	85.6	79.9	82.8	74.9	75.6	86	82.3	86.4	84.8	83	83.2	91.2	86	83.6	86	85.2	84.8	***
Ochrobactrum pseudintermedium DSM17490T	84.8	84.8	85	85.2	84.8	85	84.6	84.8	84.8	85	85	85.2	83.6	79.5	82.1	79.1	76.8	89.7	91	89.3	86	84.6	80.7	87.1	85.6	91.4	89.7	87.7	84.8	86	***
Ochrobactrum pseudogrignonense CIP109451T	82.5	82.5	82.8	81.5	82.5	82.8	82.3	82.5	82.5	82.8	82.8	81.7	86	80.1	82.5	74.3	76.2	85.6	82.3	85.6	83.8	80.5	82.8	89.9	84.2	83	85.6	83.6	83.6	89.3	84	***
Ochrobactrum quorumnocens LMG30544T	81.9	81.9	82.1	81.1	81.9	82.1	81.7	81.9	81.9	82.1	82.1	81.9	84.4	79.9	83	74.9	74.9	85.6	83.8	85.4	83	82.1	83.4	89.1	84.6	84.4	85.6	84.4	84	87.1	86	87.5	***
Ochrobactrum rhizosphaerae DSM19824T	83	83	83.2	83.2	83	83.2	82.8	83	83	83.2	83.2	83	85.2	79.9	85.4	75.6	74.3	86.4	83.6	86.4	85.4	81.9	83	88.1	85.4	83.4	86.4	85.4	86.2	89.3	85.4	87.5	87.5	***
Ochrobactrum thiophenivorans DSM7216T	83	83	83.2	82.5	83	83.2	82.8	83	83	83.2	83.2	83.2	86	79.3	83	76.4	75.8	86.7	83.4	86.4	84.4	82.5	83.8	87.5	87.1	84	86.7	85.2	85	89.3	86	86.7	87.1	85.8	***
Ochrobactrum tritici LMG18957T	84	84.2	84.2	83.8	84	84.2	83.8	84	84	84.2	84.2	84	82.8	79.1	82.5	77.4	74.9	92.6	89.3	92.2	87.3	82.8	82.5	86.2	87.7	89.3	92.6	91.2	86	84.6	89.9	83.6	84.8	85.6	86.7	***
Paenochrobactrum gallinarii CCUG57736T	76.8	76.8	77	76.4	76.8	77	76.6	76.8	76.8	77	77	76.8	76.8	75.4	78.2	69.6	69	77.4	74.9	77.4	75.4	74.1	76.2	76.6	77.6	75.6	77.4	74.9	76.8	76.8	75.4	77.4	76.6	77.4	77.4	77.2	***
Paenochrobactrum glaciei JCM15115T	76.4	76.4	76.6	76.2	76.4	76.6	76.2	76.4	76.4	76.6	76.6	75.8	79.9	79.1	79.3	69.4	70.2	78.6	74.9	78.6	77	73.9	78.2	77.4	78.2	75.8	78.6	75.4	77	78.2	77.2	78	78.4	78.6	77.8	78.4	91	***
Paenochrobactrum pullorum LMG28095T	76.8	76.8	77	77	76.8	77	76.6	76.8	76.8	77	77	76.4	76.6	76.2	76.8	67.4	69.6	75.8	75.8	75.6	75.6	73.5	74.7	76	77	75.4	75.8	74.5	76.4	75.2	76.2	74.9	73.9	75.2	73.9	76.4	84.2	86.2	***
Pseudochrobactrum asaccharolyticum CCUG46016T	77	77	77.2	77	77	77.2	76.8	77	77	77.2	77.2	76.8	77.6	72.5	74.1	71	72.3	76.2	75.8	75.8	75.4	75.6	76	76.8	75.6	76.2	76.2	76.6	75.4	75.4	76.6	74.9	74.3	74.1	73.9	77	74.1	76	75.2	***
Pseudochrobactrum kiredjianiae DSM19762T	78.6	78.6	78.9	78.6	78.6	78.9	78.4	78.6	78.6	78.9	78.9	78.4	78	74.1	76	71.5	73.7	78	76.6	78.2	75.8	77	77.2	78	78	76.6	78	77.4	77	77	78.2	77.2	76.4	74.9	76.4	78.9	74.7	76.6	75.4	93.2	***
Pseudochrobactrum lubricantis CCUG56963T	77	77	77.2	77.4	77	77.2	76.8	77	77	77.2	77.2	77.4	77.2	73.5	74.9	72.5	74.3	76.4	75.8	76.2	75.8	77.2	77.2	77.8	76.8	76.2	76.4	76.4	75.6	77.6	77.8	76.8	76.2	73.5	75.8	77.4	74.3	76.2	74.3	92.4	94.3	***
Pseudochrobactrum saccharolyticum CCUG33852T	76.4	76.4	76.6	76.8	76.4	76.6	76.2	76.4	76.4	76.6	76.6	76.8	77.2	72.9	75.8	73.1	74.7	77	76.8	76.6	76.4	77.6	75.4	76.8	76.8	77.2	77	78	76.2	77	78.9	76.6	75.2	74.1	75.8	78	73.3	74.9	73.1	92.6	92.2	95.5	***

## Sheet: S3.7_leuA
Supplementary Table S3.7: Matrix of pairwise percentage nucleotide identify for leuA sequence	Brucella abortus NCTC10093T	Brucella canis NCTC10854T	Brucella ceti NCTC12891T	Brucella inopinata BO1T	Brucella melitensis NCTC10094T	Brucella microti CCM4915T	Brucella neotomae NCTC10084T	Brucella ovis NCTC10512T	Brucella papionis NCTC13660T	Brucella pinnipedialis NCTC12890T	Brucella suis NCTC10316T	Brucella vulpis DSM101715T	Daeguia caeni CCUG54520T	Falsochrobactrum ovis LMG27356T	Falsochrobactrum shanghaiense HN4T	Mycoplana dimorpha DSM7138T	Mycoplana ramosa DMS7292T	Ochrobactrum anthropi LMG3331T	Ochrobactrum ciceri DSM22292T	Ochrobactrum cytisi DSM19778T	Ochrobactrum daejeonensis JCM16234T	Ochrobactrum endophyticum DSM29930T	Ochrobactrum gallinifaecis DSM15295T	Ochrobactrum grignonense LMG18954T	Ochrobactrum haematophilum CIP109452T	Ochrobactrum intermedium LMG3301T	Ochrobactrum lupini DSM16930T	Ochrobactrum oryzae DSM17471T	Ochrobactrum pecoris CCUG60088T	Ochrobactrum pituitosum DSM22207T	Ochrobactrum pseudintermedium DSM17490T	Ochrobactrum pseudogrignonense CIP109451T	Ochrobactrum quorumnocens LMG30544T	Ochrobactrum rhizosphaerae DSM19824T	Ochrobactrum thiophenivorans DSM7216T	Ochrobactrum tritici LMG18957T	Paenochrobactrum gallinarii CCUG57736T	Paenochrobactrum glaciei JCM15115T	Paenochrobactrum pullorum LMG28095T	Pseudochrobactrum asaccharolyticum CCUG46016T	Pseudochrobactrum kiredjianiae DSM19762T	Pseudochrobactrum lubricantis CCUG56963T	Pseudochrobactrum saccharolyticum CCUG33852T
Brucella abortus NCTC10093T	***
Brucella canis NCTC10854T	100	***
Brucella ceti NCTC12891T	100	100	***
Brucella inopinata BO1T	98.3	98.3	98.3	***
Brucella melitensis NCTC10094T	99.8	99.8	99.8	98.1	***
Brucella microti CCM4915T	100	100	100	98.3	99.8	***
Brucella neotomae NCTC10084T	100	100	100	98.3	99.8	100	***
Brucella ovis NCTC10512T	99.6	99.6	99.6	97.9	99.4	99.6	99.6	***
Brucella papionis NCTC13660T	99.6	99.6	99.6	97.9	99.4	99.6	99.6	99.2	***
Brucella pinnipedialis NCTC12890T	100	100	100	98.3	99.8	100	100	99.6	99.6	***
Brucella suis NCTC10316T	100	100	100	98.3	99.8	100	100	99.6	99.6	100	***
Brucella vulpis DSM101715T	98.5	98.5	98.5	98.5	98.3	98.5	98.5	98.1	98.1	98.5	98.5	***
Daeguia caeni CCUG54520T	83.6	83.6	83.6	83.6	83.4	83.6	83.6	83.6	83.6	83.6	83.6	84	***
Falsochrobactrum ovis LMG27356T	80.1	80.1	80.1	80.5	79.9	80.1	80.1	79.7	79.9	80.1	80.1	80.1	77.6	***
Falsochrobactrum shanghaiense HN4T	87.8	87.8	87.8	87.8	87.6	87.8	87.8	87.3	87.3	87.8	87.8	87.6	84.2	83.6	***
Mycoplana dimorpha DSM7138T	77.8	77.8	77.8	77	77.6	77.8	77.8	78	77.4	77.8	77.8	78	79	69.9	75.7	***
Mycoplana ramosa DMS7292T	79.3	79.3	79.3	78.6	79	79.3	79.3	79.5	78.8	79.3	79.3	79.3	79.3	70.1	76.8	94.6	***
Ochrobactrum anthropi LMG3331T	90.9	90.9	90.9	90.9	90.7	90.9	90.9	90.5	90.5	90.9	90.9	91.3	85.7	79.9	89.2	76.3	77.6	***
Ochrobactrum ciceri DSM22292T	91.1	91.1	91.1	91.1	90.9	91.1	91.1	90.7	90.7	91.1	91.1	91.5	83.6	80.9	89.6	76.3	77.2	94.2	***
Ochrobactrum cytisi DSM19778T	90.7	90.7	90.7	90.7	90.5	90.7	90.7	90.2	90.2	90.7	90.7	91.1	85.1	79.9	88.6	76.3	77.6	99.4	94	***
Ochrobactrum daejeonensis JCM16234T	87.8	87.8	87.8	87.8	87.6	87.8	87.8	87.3	87.6	87.8	87.8	88.6	83.8	77	86.5	74.5	76.3	87.8	88.2	87.6	***
Ochrobactrum endophyticum DSM29930T	83	83	83	82.8	82.8	83	83	83.4	83	83	83	83.2	81.3	75.9	81.1	79	79.9	81.7	82.4	81.7	82.4	***
Ochrobactrum gallinifaecis DSM15295T	84	84	84	84.6	83.8	84	84	83.6	83.6	84	84	84.4	82.6	81.5	84.9	71	71.8	83.4	84	83.6	82.2	79	***
Ochrobactrum grignonense LMG18954T	85.9	85.9	85.9	85.1	85.7	85.9	85.9	85.5	85.9	85.9	85.9	85.5	83.8	80.5	84	72.8	72.8	85.3	84.6	85.1	84	78.4	88	***
Ochrobactrum haematophilum CIP109452T	88.6	88.6	88.6	88.8	88.4	88.6	88.6	88.2	88.2	88.6	88.6	88.8	85.3	80.1	86.9	77.2	78	90.5	90	90.7	85.3	81.7	83.4	85.9	***
Ochrobactrum intermedium LMG3301T	90.9	90.9	90.9	90.9	90.7	90.9	90.9	90.5	90.5	90.9	90.9	91.3	83.6	81.7	89.6	76.3	77.2	93.6	98.8	93.4	88.2	82.4	83.6	84	90.2	***
Ochrobactrum lupini DSM16930T	90.9	90.9	90.9	90.9	90.7	90.9	90.9	90.5	90.5	90.9	90.9	91.3	85.7	79.9	89.2	76.3	77.6	100	94.2	99.4	87.8	81.7	83.4	85.3	90.5	93.6	***
Ochrobactrum oryzae DSM17471T	90.7	90.7	90.7	90.7	90.5	90.7	90.7	90.2	90.2	90.7	90.7	91.1	84.4	80.5	88.6	76.1	78	95	93.2	94.8	89	83.2	83.6	85.3	90	92.9	95	***
Ochrobactrum pecoris CCUG60088T	86.3	86.3	86.3	86.5	86.1	86.3	86.3	85.9	85.9	86.3	86.3	86.7	84.2	80.5	85.7	75.5	76.8	91.3	89.6	90.7	84	79.7	83.6	84	88.8	89.4	91.3	91.1	***
Ochrobactrum pituitosum DSM22207T	86.5	86.5	86.5	86.1	86.3	86.5	86.5	86.1	86.1	86.5	86.5	86.7	81.5	80.7	84.2	71.4	73	85.7	85.9	85.9	83.8	79	88	90.7	86.9	85.7	85.7	86.7	85.5	***
Ochrobactrum pseudintermedium DSM17490T	88.6	88.6	88.6	88.6	88.4	88.6	88.6	88.2	88.2	88.6	88.6	89	84.2	80.5	87.8	75.7	75.9	92.3	94.6	92.5	86.3	80.9	83.4	83.4	88.6	94.6	92.3	92.1	90	84.6	***
Ochrobactrum pseudogrignonense CIP109451T	87.1	87.1	87.1	86.7	86.9	87.1	87.1	86.7	86.7	87.1	87.1	87.3	84	80.3	85.1	72.6	73.7	86.5	85.9	86.7	85.3	79.5	89	89.8	87.8	85.3	86.5	86.5	84.2	91.5	85.5	***
Ochrobactrum quorumnocens LMG30544T	85.1	85.1	85.1	85.1	84.9	85.1	85.1	84.6	85.1	85.1	85.1	85.1	82.8	80.5	83.4	72.4	73.4	85.3	84.2	85.5	82.4	78.8	87.1	90.7	86.1	83.8	85.3	85.5	84	89.6	82.6	90.2	***
Ochrobactrum rhizosphaerae DSM19824T	85.5	85.5	85.5	85.7	85.3	85.5	85.5	85.1	85.5	85.5	85.5	86.1	81.7	80.7	83.8	70.5	71.8	84.6	83.8	84	82.6	78.4	86.3	89	85.1	83.6	84.6	84.4	83	88.8	82.6	88.4	88.8	***
Ochrobactrum thiophenivorans DSM7216T	86.7	86.7	86.7	86.7	86.5	86.7	86.7	86.3	86.3	86.7	86.7	87.3	84.4	80.5	84.9	73.2	73.7	86.7	86.1	86.9	84.9	78.2	88	89.8	88.6	85.7	86.7	86.5	84.9	90.5	86.1	96.1	90.7	88.2	***
Ochrobactrum tritici LMG18957T	89.2	89.2	89.2	89.6	89	89.2	89.2	88.8	88.8	89.2	89.2	89.6	84.4	80.5	87.8	75.7	77.6	96.1	92.9	96.3	88	81.1	83.6	85.3	91.3	92.3	96.1	93.8	89.8	86.1	91.1	86.7	85.3	84.4	86.9	***
Paenochrobactrum gallinarii CCUG57736T	76.1	76.1	76.1	77	75.9	76.1	76.1	75.7	76.1	76.1	76.1	76.6	80.3	76.8	77.2	72.4	72.8	78.8	77.6	78.6	78	74.9	77.2	77.2	78	77.6	78.8	79	77.6	76.8	77.6	77.8	77.8	77	79	79	***
Paenochrobactrum glaciei JCM15115T	76.6	76.6	76.6	77.4	76.3	76.6	76.6	76.1	76.6	76.6	76.6	77	79.5	75.9	77.8	72.2	72.8	79	78.6	78.8	78.6	74.9	78.2	77	77.4	78.4	79	78.6	77	77.2	78	78.2	77.8	77	78.6	79.3	96.3	***
Paenochrobactrum pullorum LMG28095T	76.1	76.1	76.1	77.2	75.9	76.1	76.1	75.7	76.1	76.1	76.1	76.3	78.8	76.3	78.8	69.9	71.8	77.6	77	77.4	77.4	75.5	78.8	77.4	78.2	76.8	77.6	78.2	77	78.2	77	78	78.4	78.2	79.3	78.8	90.5	89.8	***
Pseudochrobactrum asaccharolyticum CCUG46016T	77.6	77.6	77.6	78.4	77.4	77.6	77.6	77.8	77.4	77.6	77.6	77.6	78.4	73.7	77.4	71	72	76.1	75.7	76.3	75.7	74.9	78.8	76.3	77.8	75.1	76.1	76.8	77	77.4	76.3	77.2	75.7	75.3	77	77.6	79.9	80.3	81.1	***
Pseudochrobactrum kiredjianiae DSM19762T	74.7	74.7	74.7	75.5	74.5	74.7	74.7	74.9	74.7	74.7	74.7	75.3	77.2	73.2	75.3	69.3	70.3	74.9	73.9	74.7	74.7	72.8	77.4	75.1	75.5	73.7	74.9	74.9	75.3	75.5	73.2	76.6	75.7	77	75.3	75.5	78.4	79	80.1	89.4	***
Pseudochrobactrum lubricantis CCUG56963T	76.8	76.8	76.8	77.4	76.6	76.8	76.8	77	76.3	76.8	76.8	76.8	77.2	73.7	77.6	71.2	71.2	75.7	75.1	75.9	75.3	74.7	78.8	76.1	77.4	74.9	75.7	75.7	75.5	77.4	75.3	78	76.8	76.8	76.8	76.3	80.1	80.3	81.5	92.1	89.2	***
Pseudochrobactrum saccharolyticum CCUG33852T	76.3	76.3	76.3	77	76.1	76.3	76.3	76.6	75.9	76.3	76.3	76.6	77.4	74.7	78.4	71.2	71.4	75.9	75.1	76.1	74.9	74.7	78.8	74.3	76.8	74.9	75.9	75.3	76.1	76.6	75.3	76.8	75.5	76.1	75.7	76.1	80.3	80.7	81.3	91.7	89.6	97.3	***

## Sheet: S3.8_acnA
Supplementary Table S3.8: Matrix of pairwise percentage nucleotide identify for acnA sequence	Brucella abortus NCTC10093T	Brucella canis NCTC10854T	Brucella ceti NCTC12891T	Brucella inopinata BO1T	Brucella melitensis NCTC10094T	Brucella microti CCM4915T	Brucella neotomae NCTC10084T	Brucella ovis NCTC10512T	Brucella papionis NCTC13660T	Brucella pinnipedialis NCTC12890T	Brucella suis NCTC10316T	Brucella vulpis DSM101715T	Daeguia caeni CCUG54520T	Falsochrobactrum ovis LMG27356T	Falsochrobactrum shanghaiense HN4T	Mycoplana dimorpha DSM7138T	Mycoplana ramosa DMS7292T	Ochrobactrum anthropi LMG3331T	Ochrobactrum ciceri DSM22292T	Ochrobactrum cytisi DSM19778T	Ochrobactrum daejeonensis JCM16234T	Ochrobactrum endophyticum DSM29930T	Ochrobactrum gallinifaecis DSM15295T	Ochrobactrum grignonense LMG18954T	Ochrobactrum haematophilum CIP109452T	Ochrobactrum intermedium LMG3301T	Ochrobactrum lupini DSM16930T	Ochrobactrum oryzae DSM17471T	Ochrobactrum pecoris CCUG60088T	Ochrobactrum pituitosum DSM22207T	Ochrobactrum pseudintermedium DSM17490T	Ochrobactrum pseudogrignonense CIP109451T	Ochrobactrum quorumnocens LMG30544T	Ochrobactrum rhizosphaerae DSM19824T	Ochrobactrum thiophenivorans DSM7216T	Ochrobactrum tritici LMG18957T	Paenochrobactrum gallinarii CCUG57736T	Paenochrobactrum glaciei JCM15115T	Paenochrobactrum pullorum LMG28095T	Pseudochrobactrum asaccharolyticum CCUG46016T	Pseudochrobactrum kiredjianiae DSM19762T	Pseudochrobactrum lubricantis CCUG56963T	Pseudochrobactrum saccharolyticum CCUG33852T
Brucella abortus NCTC10093T	***
Brucella canis NCTC10854T	99.8	***
Brucella ceti NCTC12891T	99.8	99.6	***
Brucella inopinata BO1T	98.6	98.4	98.4	***
Brucella melitensis NCTC10094T	99.8	99.6	99.6	98.4	***
Brucella microti CCM4915T	100	99.8	99.8	98.6	99.8	***
Brucella neotomae NCTC10084T	99.8	99.6	99.6	98.4	99.6	99.8	***
Brucella ovis NCTC10512T	99.8	99.6	99.6	98.4	99.6	99.8	99.6	***
Brucella papionis NCTC13660T	100	99.8	99.8	98.6	99.8	100	99.8	99.8	***
Brucella pinnipedialis NCTC12890T	100	99.8	99.8	98.6	99.8	100	99.8	99.8	100	***
Brucella suis NCTC10316T	99.6	99.8	99.4	98.2	99.4	99.6	99.4	99.4	99.6	99.6	***
Brucella vulpis DSM101715T	99	98.8	98.8	98.8	98.8	99	98.8	98.8	99	99	98.6	***
Daeguia caeni CCUG54520T	86.7	86.7	86.5	86.5	86.5	86.7	86.7	86.5	86.7	86.7	86.5	86.5	***
Falsochrobactrum ovis LMG27356T	76.3	76.3	76.1	76.7	76.1	76.3	76.3	76.1	76.3	76.3	76.1	76.3	79.8	***
Falsochrobactrum shanghaiense HN4T	86.3	86.3	86.1	86.7	86.3	86.3	86.1	86.1	86.3	86.3	86.1	86.5	83.9	80.4	***
Mycoplana dimorpha DSM7138T	80.4	80.2	80.2	80.2	80.2	80.4	80.4	80.2	80.4	80.4	80.2	80.2	83.4	73.2	79.6	***
Mycoplana ramosa DMS7292T	79.6	79.3	79.3	79.6	79.3	79.6	79.6	79.3	79.6	79.6	79.3	79.8	81.8	71.8	79.6	93.9	***
Ochrobactrum anthropi LMG3331T	89.8	89.6	89.6	89.6	89.6	89.8	89.8	89.6	89.8	89.8	89.4	89.8	87.1	77.3	86.3	82.6	81.6	***
Ochrobactrum ciceri DSM22292T	90.8	90.6	90.6	90.8	90.6	90.8	90.8	90.6	90.8	90.8	90.4	91	88.6	76.9	86.3	83.4	82.4	94.5	***
Ochrobactrum cytisi DSM19778T	90	89.8	89.8	89.6	89.8	90	90	89.8	90	90	89.6	90	86.9	77.6	85.5	82	81.2	98.2	94.7	***
Ochrobactrum daejeonensis JCM16234T	89.2	89	89	89.2	89	89.2	89.2	89	89.2	89.2	88.8	89	87.1	77.8	85.5	82	80.8	93.7	93.1	93.3	***
Ochrobactrum endophyticum DSM29930T	87.6	87.3	87.3	88	87.3	87.6	87.6	87.3	87.6	87.6	87.1	88	83.3	76.5	84.5	81.8	82.8	86.3	88.6	85.7	86.3	***
Ochrobactrum gallinifaecis DSM15295T	81.2	81	81	81.4	81.4	81.2	81.4	81	81.2	81.2	80.8	81	80.2	74.5	80.6	74	73.6	83.5	82.2	82.9	82	79.6	***
Ochrobactrum grignonense LMG18954T	89.8	89.6	89.6	89.4	89.6	89.8	89.8	89.6	89.8	89.8	89.4	89.8	86.5	76.5	85.1	81.6	80.4	97.6	94.5	98.4	93.5	85.3	83.3	***
Ochrobactrum haematophilum CIP109452T	87.6	87.3	87.3	88.2	87.3	87.6	87.6	87.3	87.6	87.6	87.1	87.8	87.8	76.7	84.9	80.6	79.8	92.2	92.4	91.6	91.2	86.3	83.3	91.8	***
Ochrobactrum intermedium LMG3301T	90.4	90.2	90.2	90.4	90.2	90.4	90.4	90.2	90.4	90.4	90	90.6	88.2	76.7	86.7	83.4	82.8	93.9	99	94.1	92.4	88.6	81.8	93.5	92.7	***
Ochrobactrum lupini DSM16930T	89.8	89.6	89.6	89.6	89.6	89.8	89.8	89.6	89.8	89.8	89.4	89.8	87.1	77.3	86.3	82.6	81.6	100	94.5	98.2	93.7	86.3	83.5	97.6	92.2	93.9	***
Ochrobactrum oryzae DSM17471T	86.9	86.7	86.7	87.1	86.7	86.9	86.9	86.7	86.9	86.9	86.5	87.1	85.7	79	83.9	79.3	78.9	91	90.6	91.4	89.6	82.7	81.6	90.2	88.2	90	91	***
Ochrobactrum pecoris CCUG60088T	89.2	89	89	89.2	89	89.2	89.2	89	89.2	89.2	88.8	89.2	87.8	77.3	85.3	81.2	80.4	95.3	92.9	95.1	93.3	86.3	84.1	94.9	92.4	92.7	95.3	90.8	***
Ochrobactrum pituitosum DSM22207T	86.5	86.3	86.3	86.3	86.3	86.5	86.7	86.3	86.5	86.5	86.1	86.1	86.1	79.8	83.7	80.6	79.1	91.4	89	91.4	89.8	84.5	85.3	90.6	88	88.6	91.4	88.2	92	***
Ochrobactrum pseudintermedium DSM17490T	90.4	90.2	90.2	90.4	90.2	90.4	90.4	90.2	90.4	90.4	90	91	88.2	77.6	84.7	83	82.6	93.7	97.3	93.7	91.8	89	81.6	93.5	91	96.7	93.7	89.6	92	88.8	***
Ochrobactrum pseudogrignonense CIP109451T	84.1	83.9	83.9	85.1	83.9	84.1	84.1	83.9	84.1	84.1	83.7	84.1	84.7	79.4	82	77.5	76.7	88.6	87.1	89.6	85.7	81.2	85.7	88.8	87.8	86.5	88.6	87.8	88.4	90.4	86.9	***
Ochrobactrum quorumnocens LMG30544T	86.7	86.5	86.5	86.9	86.5	86.7	86.7	86.5	86.7	86.7	86.3	86.7	86.1	77.6	82.4	79.8	78.7	90.2	88.8	90.2	90.2	84.7	84.5	90.4	89	88.2	90.2	87.6	93.1	94.1	88.8	89.4	***
Ochrobactrum rhizosphaerae DSM19824T	86.5	86.3	86.3	86.1	86.3	86.5	86.5	86.3	86.5	86.5	86.1	86.1	86.5	79.4	81.4	78.3	77.9	89.2	88.4	89.8	88	84.3	84.7	89.4	88	87.8	89.2	88	90.2	94.1	88.2	91.6	93.3	***
Ochrobactrum thiophenivorans DSM7216T	82.9	82.7	82.7	83.1	82.9	82.9	82.9	82.7	82.9	82.9	82.4	82.9	83.5	78	80.2	75.5	74.8	86.3	85.7	87.3	84.9	81	84.3	87.1	86.7	84.9	86.3	86.3	87.1	89.4	85.3	90.6	89.4	90.4	***
Ochrobactrum tritici LMG18957T	89.4	89.2	89.2	89.6	89.2	89.4	89.4	89.2	89.4	89.4	89	89.4	86.7	76.9	85.1	81.6	80.6	96.3	94.1	96.5	92.9	85.5	83.5	95.9	92.4	93.9	96.3	91.6	94.9	90	93.5	89.2	90	88.8	86.1	***
Paenochrobactrum gallinarii CCUG57736T	77.1	77.1	76.9	78	77.1	77.1	77.3	76.9	77.1	77.1	76.9	76.9	81.8	82.4	77.1	74.2	74	79.2	78	79.4	78.4	77.3	78	79.2	78.2	78	79.2	79	79.8	81.6	78.6	81.8	81	81.2	81.2	78.4	***
Paenochrobactrum glaciei JCM15115T	77.3	77.3	77.1	78.4	77.6	77.3	77.6	77.1	77.3	77.3	77.1	77.3	82.2	82.4	78.4	74.8	73.6	80.2	78.2	79.8	79.6	77.3	78.8	79.4	79.4	78.2	80.2	78.6	81	82	78.8	82.2	83.1	81.4	81	79.2	95.1	***
Paenochrobactrum pullorum LMG28095T	76.7	76.7	76.5	77.8	76.9	76.7	76.7	76.5	76.7	76.7	76.5	76.7	82.9	81	75.7	73.4	73.4	79	78.2	79	79	78.2	78.2	78.4	78	78	79	78.6	79.8	81.2	79	81.4	81.2	81	81	78	93.1	91.2	***
Pseudochrobactrum asaccharolyticum CCUG46016T	79.8	79.6	79.6	80.4	79.8	79.8	79.8	79.6	79.8	79.8	79.4	79.6	83.5	80.4	81.6	76.9	75.9	82.7	82.9	83.3	82.4	80.2	80.4	82.7	82.7	82.4	82.7	80.2	82.9	82.7	81.4	82.2	81.4	81	83.3	82	83.5	81.6	84.1	***
Pseudochrobactrum kiredjianiae DSM19762T	80.4	80.2	80.2	81	80.4	80.4	80.4	80.2	80.4	80.4	80	80.2	83.9	81.6	81	76.3	74.6	82.4	82.2	82.7	81.8	79.4	79.8	82.2	82.2	81.8	82.4	81.6	83.1	83.3	81.4	82.2	82.7	82.4	83.3	82	84.7	83.3	85.9	95.1	***
Pseudochrobactrum lubricantis CCUG56963T	79.6	79.4	79.4	80.2	79.6	79.6	79.6	79.4	79.6	79.6	79.2	79.4	84.1	79.4	81.4	76.7	75.7	82.9	82.7	83.5	81.8	80	80.2	82.9	82.9	82.2	82.9	80.8	83.1	83.3	81.6	83.1	82	81.6	83.9	82.2	83.7	81.8	84.1	98.2	94.7	***
Pseudochrobactrum saccharolyticum CCUG33852T	80.2	80	80	80.4	80.2	80.2	80.2	80	80.2	80.2	79.8	80	84.3	80.8	81.4	76.9	75.7	83.1	83.1	82.4	82.4	80.4	80.4	82.2	83.3	82.7	83.1	80.6	83.7	83.5	81.2	82	82.2	81.8	83.5	82	84.1	82.7	84.9	96.3	94.7	95.9	***
